# Supplementary material for: Gene regulation by a protein translation factor at the single-cell level
Source: PLoS Comput Biol. 2022 May 6;18(5):e1010087. doi: 10.1371/journal.pcbi.1010087 (PMC9116677; doi:10.1371/journal.pcbi.1010087)
Supplement: S1 Data — Single-cell fluorescence data of eBFP2 and sfGFP for different induction conditions with IPTG and TC after filtering events. (XLSX) [file pcbi.1010087.s009.xlsx]

## Sheet: Sheet1
	TC 0 IPTG 0		TC 0 IPTG 5		TC 0 IPTG 10		TC 0 IPTG 20		TC 0 IPTG 50		TC 0 IPTG 100		TC 0 IPTG 200		TC 0 IPTG 500		TC 0 IPTG 1000		TC 10 IPTG 0		TC 10 IPTG 5		TC 10 IPTG 10		TC 10 IPTG 20		TC 10 IPTG 50		TC 10 IPTG 100		TC 10 IPTG 200		TC 10 IPTG 500		TC 10 IPTG 1000		TC 100 IPTG 0		TC 100 IPTG 5		TC 100 IPTG 10		TC 100 IPTG 20		TC 100 IPTG 50		TC 100 IPTG 100		TC 100 IPTG 200
	BFP	GFP	BFP	GFP	BFP	GFP	BFP	GFP	BFP	GFP	BFP	GFP	BFP	GFP	BFP	GFP	BFP	GFP	BFP	GFP	BFP	GFP	BFP	GFP	BFP	GFP	BFP	GFP	BFP	GFP	BFP	GFP	BFP	GFP	BFP	GFP	BFP	GFP	BFP	GFP	BFP	GFP	BFP	GFP	BFP	GFP	BFP	GFP	BFP
0	962.68	30728.9	258.3	16735.3	393.6	1846.53	614.18	16017.1	1175.06	5385.24	1614.58	5114.34	592.86	1329.3	5695.72	450.45	1892.56	352.17	467.4	21767.8	439.52	32100.4	430.5	19970.4	541.2	18566.1	1004.5	12854.5	894.62	4076.73	1558.82	1867.95	3393.98	879.48	2554.3	1178.1	760.96	29008.3	380.48	29673.6	515.78	30691.7	170.56	21995.8	475.6	15411.1	769.98	3025.89	1012.7
1	346.86	23230.6	217.3	15375.1	549.4	27328.1	893.8	41237.9	165.64	8864.1	461.66	7812	1212.78	2223.27	2462.46	572.67	1708.06	454.23	177.94	19619.5	703.56	32441.8	596.14	14902	525.62	24784.8	223.04	18431.3	1177.52	3120.39	774.08	1493.1	1496.5	631.89	1705.6	731.43	768.34	36698.8	778.18	27937.3	619.1	25743.1	305.86	29038.6	152.52	13539.3	546.12	4822.02	813.44
2	464.94	22344.8	122.18	23253.3	644.52	26366.1	350.14	24732.5	341.94	4808.16	1152.1	2195.55	478.88	591.57	1171.78	389.97	1584.24	534.24	282.08	17301.1	416.56	39654.1	308.32	21408	1284.94	48704	847.88	3930.57	1210.32	4247.46	1002.04	1639.26	1181.62	321.93	3367.74	237.51	613.36	23434.1	730.62	34505.1	648.62	36537.5	452.64	16094.6	961.04	25750	784.74	5537.7	1056.98
3	714.22	24047.7	903.64	52040.5	153.34	18212	287.82	14864.8	113.16	5261.76	1649.84	1200.78	838.04	1123.29	3240.64	1345.05	3271.8	401.31	760.14	22635.3	580.56	41787.3	129.56	18615.9	962.68	34067.9	154.98	19633.9	683.88	3451.14	1468.62	1996.47	2068.86	396.9	2745.36	393.12	1063.54	30933	669.94	23380.6	683.06	31110	409.18	24324.3	324.72	11386	935.62	3482.01	1376.78
4	1054.52	30762.3	569.08	33560.7	378.84	16445.5	267.32	24047.7	646.16	10593.5	994.66	3663.45	1224.26	1665.72	1773.66	510.3	1703.96	485.1	774.9	30464.3	615.82	38093.6	309.14	19524.3	113.16	14218.5	997.94	6769.35	803.6	2330.37	969.24	667.17	2786.36	823.41	1330.86	625.59	273.06	22990.6	199.26	30721.3	941.36	36048	230.42	14259.4	403.44	7051.59	2248.44	1802.43	1284.94
5	659.28	28313.5	601.88	22567.9	460.02	24234.8	127.92	23018.3	402.62	5496.12	3853.18	1498.14	1551.44	2302.02	1057.8	233.1	905.28	389.97	860.18	33300.5	104.96	24145.4	595.32	19274.2	175.48	33294.9	687.16	2935.17	173.84	2277.45	1257.06	2743.65	1182.44	707.49	1284.94	262.08	573.18	24234.2	488.72	20682.3	425.58	25222.7	714.22	23144.9	852.8	21718.6	878.22	9352.35	502.66
6	588.76	34261.9	604.34	29707	915.94	36923.7	378.02	19176.6	654.36	40411.4	1020.08	3075.66	1182.44	1665.09	1534.22	677.25	874.12	369.18	710.94	25260.5	190.24	40527.3	249.28	19279.3	184.5	31954.9	132.84	8547.84	437.06	4747.68	1958.98	1409.94	1731.02	665.28	2501	529.83	340.3	18213.3	432.14	31322.3	723.24	21188.2	314.88	35339.2	95.12	9849.42	2592.02	11476.7	3047.94
7	665.84	19713.3	794.58	63210.4	531.36	33344	659.28	34735.7	122.18	7798.77	951.2	8476.02	1720.36	1474.2	2451.8	1617.84	2377.18	722.61	874.12	27128.4	138.58	14272.6	589.58	24815.7	457.56	25576.1	625.66	7290.99	791.3	6160.77	1231.64	2685.06	1616.22	922.32	2037.7	837.9	388.68	21251.8	488.72	17686.6	548.58	23069.3	424.76	32910.6	587.94	13007	1556.36	3676.05	1006.96
8	700.28	22540.1	636.32	21832	564.16	13776.8	106.6	15164.1	276.34	11057.8	1431.72	1202.04	1890.1	1786.68	1329.22	706.23	3749.04	444.15	291.92	24967.5	578.1	21667.6	401.8	16770.6	375.56	32710.2	399.34	7116.48	445.26	5629.68	655.18	1564.92	2490.34	647.01	1542.42	728.28	1048.78	23465.6	285.36	22179.2	545.3	41279.5	427.22	28441.3	378.84	27736.4	475.6	2931.39	1570.3
9	108.24	17328.2	883.14	39602.4	370.64	20662.1	435.42	30582.1	460.02	9175.32	4180.36	3006.36	1914.7	364.77	2063.12	1201.41	3582.58	452.97	397.7	16703.2	451	23699.3	610.9	26102.2	895.44	44534.1	835.58	4900.14	507.58	5328.54	1357.92	2939.58	2436.22	551.88	1138.98	332.64	91.84	24319.9	152.52	22254.8	280.44	30095.1	35.26	15495.5	484.62	8891.82	943	5167.89	1531.76
10	510.04	32377.6	874.94	44995.2	410.82	27526	1011.88	43291.7	1222.62	29662.3	920.04	6205.5	1289.04	1162.35	1110.28	576.45	2838.84	522.27	344.4	27569.4	193.52	35579.2	583.84	23027.1	542.02	40020.8	703.56	8055.18	718.32	6434.19	1068.46	5189.94	1266.08	584.64	860.18	296.73	996.3	34564.9	699.46	28969.9	421.48	31494.3	433.78	25714.7	574.82	14252.5	2136.1	33582.1	1223.44
11	311.6	23275.3	218.94	28739.3	89.38	30451	230.42	26681.8	649.44	8434.44	227.96	2731.05	2924.12	1309.77	1726.1	444.78	984	406.35	508.4	28446.4	299.3	20770.5	679.78	37834.6	145.14	19645.9	852.8	11756.4	729.8	4283.37	1173.42	3023.37	1235.74	442.26	2464.1	458.01	547.76	20856.8	239.44	21433.9	432.96	26379.4	200.9	21156	410	9422.91	588.76	10819	1355.46
12	267.32	13502.2	395.24	18563.6	256.66	17776.1	727.34	42039.3	527.26	9611.28	1507.98	5090.4	974.16	466.83	1512.08	522.9	1726.92	377.37	1220.98	30322.5	154.98	22964.8	836.4	36228.8	558.42	17842.2	331.28	10243.2	625.66	3708.81	243.54	3475.08	852.8	924.84	1530.12	564.48	305.86	14402.4	877.4	35593.7	528.08	35767	1462.06	74556.7	538.74	8197.56	974.16	3371.76	530.54
13	361.62	23020.8	1198.02	66179.6	632.22	53965.8	492	16002.6	1044.68	11633	1650.66	2685.06	1543.24	2378.88	1213.6	520.38	1552.26	321.3	513.32	35902.4	379.66	33216.8	510.86	21198.9	117.26	16847.5	464.12	20519.7	1127.5	3102.12	1280.84	1807.47	1181.62	536.13	1694.94	466.2	879.86	36465	280.44	38008.5	348.5	36771.2	690.44	26551.3	520.7	17864.9	1049.6	8012.34	1170.14
14	454.28	20178.3	107.42	28352.5	682.24	17782.4	218.94	23013.3	216.48	19870.2	1163.58	3737.16	1828.6	1755.81	967.6	536.13	1306.26	325.71	644.52	26834.8	603.52	30313.7	302.58	41268.1	618.28	29570.3	312.42	12760	788.84	4350.15	1386.62	1839.6	1636.72	493.29	1503.88	498.33	682.24	20892.1	731.44	36303.1	229.6	22154.6	542.02	26442.4	497.74	19580.4	1671.16	5164.74	1590.8
15	543.66	28431.9	141.04	17119	191.88	15318.5	127.1	20535.5	405.9	13691.8	409.18	2461.41	1817.12	2017.89	1020.9	1051.47	1843.36	887.67	437.06	27301.7	935.62	47679.7	371.46	31482.4	295.2	26121.1	680.6	6064.38	1425.98	4742.01	1585.06	1708.56	1790.88	684.18	2214.82	907.83	602.7	16463.2	313.24	25848.9	276.34	20524.8	104.96	25339.9	2014.74	8076.6	1102.9	9351.72	2537.9
16	300.94	20129.1	35.26	17745.2	427.22	30726.4	363.26	22640.3	218.94	16858.2	569.08	2678.76	1487.48	820.89	1557.18	578.34	974.98	367.29	966.78	42877.2	542.84	27437.8	522.34	30467.4	1069.28	49429.8	444.44	13185.3	1155.38	5722.92	3658.02	1540.98	1302.98	522.27	2355.86	740.25	339.48	24951.2	471.5	42233.3	526.44	30085.7	648.62	27582	792.94	36025.3	1130.78	5370.75	2859.34
17	903.64	28762.7	444.44	28801.1	288.64	20568.9	701.1	18445.1	526.44	7531.65	534.64	223.02	898.72	531.72	466.58	640.71	1298.06	393.12	437.88	16580.3	708.48	27277.7	1146.36	32178.5	533.82	28689.6	200.9	16090.2	2611.7	16800.2	1128.32	1151.01	1403.02	300.51	2892.96	427.14	277.98	23936.8	8.2	22744.3	537.92	24781.7	741.28	28968.7	320.62	25060.8	810.16	5479.74	2471.48
18	660.1	23929.3	774.08	33176.4	728.98	28914.5	503.48	21508.8	1489.12	10450.4	1046.32	3923.01	1471.08	989.1	1598.18	1064.7	14541.1	718.83	457.56	15149	542.02	26306.3	460.84	24243.7	674.86	24544.2	278.8	10561.3	1449.76	8007.93	1492.4	1093.05	525.62	569.52	2452.62	663.39	300.94	32331	733.9	33812.1	717.5	20655.8	631.4	25663.7	840.5	12009.7	1013.52	5212.62	863.46
19	90.2	28517.6	632.22	22552.1	666.66	29559.6	449.36	31181.8	358.34	5200.65	154.16	2543.94	1362.02	1146.6	582.2	695.52	1517.82	504.63	801.96	26940.1	872.48	30420.2	400.16	14174.4	984.82	40231.2	667.48	16692.5	954.48	6175.26	803.6	5353.74	911.84	308.7	951.2	507.78	1279.2	35581.1	899.54	35008.5	715.04	17892	150.06	28952.3	960.22	23235.7	674.04	6497.19	1393.18
20	1006.14	24391.7	352.6	31889.3	323.9	16196.7	431.32	27721.3	453.46	5416.11	3296.4	4219.11	2407.52	1786.05	1291.5	260.82	2097.56	427.77	607.62	24685.9	2375.54	154160	400.16	24556.8	308.32	20955.1	555.96	14842.8	864.28	6708.24	1075.84	1775.34	1399.74	275.31	424.76	657.09	564.98	27638.1	713.4	15330.4	318.16	17133.5	620.74	26964.6	218.94	15727.3	594.5	3994.83	665.84
21	128.74	318.15	588.76	20536.1	526.44	15828.8	465.76	19599.3	958.58	7192.08	911.02	4118.94	599.42	2725.38	2774.88	765.45	1027.46	564.48	249.28	26805.9	1025.82	36235.7	3471.88	159595	606.8	35839.4	515.78	9020.34	1869.6	2860.83	428.86	2281.86	1593.26	911.61	1926.18	520.38	655.18	20991.6	602.7	36138.1	738.82	22687.6	760.96	29061.9	38.54	12221.4	485.44	7052.22	1490.76
22	988.92	47253.1	400.98	25729.2	206.64	16874.6	254.2	18348.1	232.06	5571.09	1485.02	5016.06	1240.66	2729.16	2532.98	740.88	2457.54	745.29	175.48	14140.3	628.12	27897.7	983.18	36139.3	927.42	36228.8	283.72	8087.94	1464.52	5534.55	1134.88	3427.83	1184.9	656.46	1049.6	414.54	1160.3	56985.4	637.14	29947.7	488.72	26303.1	288.64	28047.6	1070.1	16845.6	1459.6	5450.76	1138.16
23	1099.62	30974.6	364.08	37079.9	275.52	17665.2	240.26	13560.1	706.84	7835.31	1681	4122.72	1522.74	1873.62	3117.64	455.49	3406.28	560.7	590.4	16505.4	651.9	15634.7	427.22	24682.1	865.92	40564.4	394.42	16238.9	779	4307.31	1157.84	3446.1	387.86	726.39	1377.6	589.05	301.76	30349	925.78	56093.3	280.44	30180.2	341.94	15355.6	153.34	29663.5	550.22	6000.75	675.68
24	316.52	26635.1	1230.82	33792.6	129.56	17464.2	469.04	14027.6	236.98	5385.24	1097.16	2957.85	1257.88	3173.31	1528.48	793.17	1256.24	522.27	797.86	38879.8	998.76	49211.2	907.74	44314.2	91.02	20636.3	956.12	38515.1	911.84	2707.74	1471.9	6803.37	1268.54	242.55	972.52	355.32	605.16	40083.1	699.46	34208.4	752.76	50426.5	284.54	30795	417.38	21004.2	221.4	6316.38	1414.5
25	624.84	19971	975.8	63127.3	528.08	25166.6	368.18	30373.6	540.38	7225.47	1029.92	5040.63	1301.34	1566.81	2104.12	750.96	728.16	1584.45	683.88	20785.6	423.12	24673.9	464.12	33367.9	63.96	30761.6	87.74	10541.2	741.28	5015.43	1617.04	4398.03	1783.5	858.69	1763	294.21	752.76	31278.2	432.96	34977	369	22423	284.54	24781.7	623.2	12608.2	789.66	3558.24	1640.82
26	661.74	22970.4	602.7	28261.2	512.5	28714.1	474.78	32989.9	26.24	9999.99	616.64	3737.16	1076.66	542.43	949.56	869.4	1770.38	567.63	519.88	23252.7	84.46	19064.4	546.94	41993.3	763.42	18522	1152.1	35829.4	4186.1	4006.17	536.28	1295.28	1621.96	667.17	1930.28	412.65	493.64	29320.8	551.86	38546.6	469.86	23350.3	416.56	38398.5	623.2	31820	685.52	6478.29	1034.02
27	707.66	33737.8	372.28	13433.5	560.88	17873.1	802.78	44285.9	666.66	5146.47	561.7	5741.19	2067.22	2412.9	2134.46	1456.56	1864.68	637.56	323.9	18813.1	331.28	20904.7	580.56	30321.3	666.66	22289.4	455.92	7768.53	3458.76	1494.36	1908.14	2241.54	1708.06	474.39	255.84	393.12	326.36	26703.8	560.88	21769.7	570.72	23267.2	401.8	21479.2	1200.48	9073.89	578.1	4948.02	984.82
28	784.74	24898.2	619.92	36233.2	104.14	17188.9	734.72	27355.2	1353.82	5233.41	965.96	8440.74	2231.22	1946.7	1125.86	1033.83	2434.58	735.84	641.24	27006.2	459.2	28220.2	495.28	36366.8	344.4	24319.3	423.12	19491.6	303.4	5417.37	1251.32	3278.52	815.08	552.51	2260.74	476.91	526.44	22483.4	590.4	13478.2	704.38	44806.2	887.24	44694.7	1295.6	15599.4	1034.02	5607	908.56
29	631.4	12853.9	172.2	16949.5	298.48	18748.8	15.58	15850.2	212.38	15888	3367.74	2623.32	1933.56	1855.35	913.48	409.5	1419.42	425.88	663.38	34425.1	546.12	42110.5	976.62	29455	173.02	20128.5	37.72	5838.21	369.82	4445.28	1097.16	1141.56	1153.74	1065.96	1653.12	442.89	937.26	22514.9	282.08	24994.6	702.74	35930.8	299.3	21205.8	934.8	6087.69	1025	6473.25	633.04
30	636.32	22499.8	635.5	28902.5	454.28	21776.6	192.7	23504	378.02	4340.07	2997.1	3345.3	1116.84	1389.78	1474.36	380.52	964.32	435.96	374.74	22768.2	683.88	31023.1	715.86	30615.5	679.78	43960.1	695.36	22442.5	1106.18	2921.94	1192.28	1861.65	1827.78	534.24	1857.3	473.13	586.3	35659.3	908.56	54374	314.88	20693.6	301.76	17248.1	890.52	6854.4	467.4	3359.79	1134.88
31	840.5	18293.9	458.38	22259.8	744.56	33037.8	373.1	26707.6	254.2	3406.41	1136.52	3597.3	7498.08	1373.4	1075.02	462.42	2323.06	348.39	400.98	30372.3	979.08	28903.1	207.46	25733	220.58	23915.4	734.72	13754.8	455.92	2458.26	1334.14	397.53	1437.46	361.62	2061.48	759.78	445.26	31095.5	177.12	29059.4	158.26	20544.3	339.48	25147.1	328.82	15714.1	706.02	6589.17	1261.98
32	322.26	13009.5	127.92	16271	494.46	12906.8	784.74	28128.2	42.64	7737.03	1008.6	6090.84	1334.96	2005.92	948.74	379.26	2185.3	514.71	490.36	24355.2	23.78	18758.2	706.84	36984.1	419.02	29004.6	1078.3	8777.16	514.14	5052.6	1453.86	2279.34	1626.88	400.05	1118.48	357.21	767.52	30819.6	767.52	27617.9	677.32	16647.1	274.7	21863.5	117.26	15012.9	574.82	5279.4	1192.28
33	880.68	33418.4	255.02	33986.6	245.18	20868.1	455.92	10720.7	381.3	8265.6	1476.82	3512.25	1093.88	2279.34	1184.08	316.26	975.8	573.3	829.84	31334.3	420.66	21083.6	1156.2	44111.3	442.8	19535	1718.72	6436.71	917.58	3239.46	625.66	1438.29	1575.22	414.54	1310.36	435.33	781.46	31188.2	113.98	15317.2	545.3	20825.3	555.14	28811.2	152.52	7809.48	1755.62	1501.29	1173.42
34	298.48	23283.5	1028.28	44375.3	396.88	27738.3	454.28	18347.5	1182.44	12875.3	928.24	2628.36	843.78	4379.76	2670.74	538.65	639.6	508.41	830.66	29588.6	360.8	29310.8	660.92	17469.9	350.96	23071.2	605.98	11824.5	380.48	5596.92	2723.22	2637.18	1908.14	424.62	2575.62	193.41	380.48	22942.7	359.16	17415.7	610.08	31214	459.2	15293.2	526.44	12087.2	1047.14	7250.04	1840.08
35	560.06	33836	476.42	32597.5	873.3	21524.6	515.78	16964	892.16	2082.15	1091.42	4537.26	505.12	1740.06	1161.94	744.03	1935.2	209.16	781.46	30577.7	1093.88	34017.5	512.5	26432.9	399.34	21697.8	328.82	9141.3	1118.48	3212.37	878.22	2097.9	862.64	383.04	970.88	1552.95	113.16	22739.2	256.66	26346.6	598.6	26267.8	578.1	32860.2	431.32	13330.2	1184.08	4686.57	599.42
36	596.14	21328.7	282.08	16805.2	406.72	17299.2	559.24	25753.8	383.76	4257.54	653.54	3789.45	851.16	933.03	3035.64	1019.34	3594.88	1092.42	669.12	30245.7	573.18	20034	123.82	3404.52	1085.68	49877.1	310.78	14178.1	1372.68	6834.87	866.74	1559.25	1342.34	502.11	1479.28	365.4	877.4	40369.1	251.74	19445.6	507.58	42096.6	748.66	34449	648.62	11350.7	307.5	3400.74	1042.22
37	546.12	21345.7	768.34	31682.7	293.56	33298	597.78	25720.4	1425.98	73374.8	123	2005.29	1439.1	1846.53	1283.3	631.26	1114.38	360.99	696.18	27290.3	91.02	25070.2	227.96	13133.6	637.14	21978.2	428.04	8186.22	631.4	3987.9	1281.66	2135.07	880.68	459.27	1509.62	497.7	692.9	15906.2	551.86	28707.2	271.42	14194.5	277.98	24120.2	557.6	16190.4	492.82	4972.59	986.46
38	662.56	26527.4	487.9	18589.4	531.36	38237.2	760.14	44314.2	546.94	16922.4	1956.52	5102.37	2823.26	83.79	1557.18	832.86	4334.52	609.84	600.24	17132.2	625.66	26625.1	268.14	15067.7	73.8	10442.2	639.6	19567.2	1322.66	6385.05	841.32	583.38	1222.62	1023.75	1116.84	349.65	296.02	22784.6	364.9	18087.3	160.72	24008	357.52	27071.7	865.92	7588.98	1057.8	3204.81	525.62
39	931.52	54046.4	232.06	11721.8	340.3	23396.9	412.46	24626.1	317.34	7840.35	1703.96	5730.48	1181.62	806.4	1741.68	660.24	2477.22	403.2	373.92	17105.8	152.52	18986.9	115.62	14355.2	296.84	19547.6	818.36	22055.7	1029.1	7450.38	1220.98	1449.63	1316.1	548.73	1276.74	211.68	973.34	36065.6	816.72	31389.8	1033.2	30681.6	366.54	32361.8	300.12	18003.5	1474.36	3467.52	1611.3
40	156.62	26429.8	181.22	15901.8	819.18	51833.9	225.5	9620.73	127.92	7712.46	977.44	4817.61	1226.72	792.54	1711.34	2282.49	1776.94	561.33	303.4	16913	518.24	36798.3	1020.08	38411.7	601.88	24678.4	1048.78	8606.43	497.74	6528.69	838.04	1832.67	1870.42	733.32	959.4	341.46	352.6	22963.5	387.04	23047.3	724.88	51635.4	218.94	18991.3	725.7	26302.5	1128.32	5226.48	1486.66
41	250.1	18193.8	305.86	28876.7	784.74	66642	537.1	18814.9	563.34	14313	773.26	2623.32	1957.34	1323	710.12	395.64	3082.38	415.17	441.16	14785.5	376.38	27411.3	1230	101189	176.3	7779.87	610.9	8280.72	922.5	4492.53	3522.72	694.26	3020.06	839.16	904.46	282.87	968.42	25722.9	647.8	33251.4	145.14	17220.4	365.72	14856.7	1553.08	10754.7	778.18	7952.49	933.98
42	627.3	23953.9	156.62	26259.7	92.66	32370	615	25575.5	595.32	12100.4	943.82	4978.26	1069.28	1258.11	1544.88	131.67	1368.58	659.61	502.66	25323.5	735.54	26081.4	563.34	23304.3	601.88	17100.7	600.24	29535.7	1721.18	12322.2	2239.42	1013.04	1763	647.01	2358.32	382.41	762.6	35634.7	678.96	25922.6	325.54	30342.1	339.48	27088.7	502.66	9960.93	523.16	5256.72	830.66
43	269.78	17113.9	477.24	23055.5	578.92	23317.6	264.86	25913.8	514.96	7633.08	1316.1	3758.58	503.48	1867.32	5555.5	1106.28	2057.38	1333.71	256.66	13143.7	647.8	27388	428.04	23992.3	358.34	26020.3	590.4	4282.11	3424.32	5988.78	921.68	1216.53	1948.32	556.29	1521.92	618.66	712.58	28913.2	228.78	19596.8	414.1	38618.4	587.12	28861.6	556.78	8641.08	1450.58	6329.61	1513.72
44	241.08	28032.5	45.92	15797.9	577.28	27796.2	111.52	17404.4	428.86	13206.1	1121.76	5770.8	1389.9	1994.58	1131.6	534.24	3124.2	201.6	482.98	19639.6	168.92	17625.5	596.14	25568.6	739.64	27192.1	386.22	8520.75	104.14	3909.78	1680.18	1117.62	1653.94	1334.34	1981.94	902.16	350.14	18322.9	359.16	31087.3	672.4	29224.4	277.98	25687.6	378.84	17032.1	835.58	6245.19	681.42
45	1366.94	52179.1	465.76	18106.8	567.44	23389.4	47.56	22091.6	1170.14	3221.82	818.36	4190.76	2695.34	728.28	2564.14	912.24	822.46	394.38	1031.56	33500.2	701.92	39765.6	525.62	14747.7	69.7	20045.3	653.54	20363.5	1148	5309.64	1138.98	3211.74	1382.52	1214.64	2809.32	712.53	875.76	31242.3	259.94	17599.7	61.5	20112.8	708.48	20578.3	724.88	20350.9	691.26	5713.47	1793.34
46	404.26	41420.6	231.24	15911.3	728.16	26513.5	637.14	36603.6	966.78	6669.81	607.62	5000.31	2070.5	3063.06	1343.98	398.79	3322.64	791.91	1068.46	24828.9	693.72	42839.4	605.16	26979.8	85.28	16584.1	569.9	7936.74	477.24	2268	1221.8	1838.34	3518.62	425.25	1531.76	394.38	853.62	15476	542.84	25489.2	847.88	33285.4	572.36	28059.6	280.44	25156.5	537.1	4944.24	953.66
47	733.08	15866.5	224.68	21502.5	440.34	43302.4	306.68	22829.9	555.14	4576.32	1395.64	5563.53	1526.02	1406.16	5008.56	488.25	701.92	425.25	619.1	23846.8	584.66	25911.9	354.24	14158	296.84	26846.2	724.88	5307.12	877.4	17970.8	1726.1	1975.05	3030.72	212.31	1125.04	272.79	357.52	20184.6	332.1	24135.3	283.72	22945.2	20.5	14130.3	1830.24	8120.07	1271.82	4134.69	2211.54
48	343.58	26942.6	374.74	22451.9	88.56	20800.1	354.24	17486.3	995.48	4823.91	1006.96	3054.87	1125.04	1241.73	1553.9	565.74	1257.06	997.29	806.06	29989.9	281.26	17008.7	689.62	25259.2	142.68	12574.2	386.22	14350.1	707.66	3143.7	1944.22	2425.5	1568.66	498.96	2365.7	375.48	73.8	23104	2227.12	72453.8	385.4	24924.7	184.5	16855.7	317.34	16700	372.28	4485.6	2086.08
49	557.6	35853.3	476.42	15117.5	286.18	25973	530.54	26473.2	383.76	16843.1	1454.68	7113.96	1339.88	1266.3	1317.74	938.07	2127.08	740.25	348.5	32767.6	145.96	24657.6	492.82	355.95	616.64	24184.4	307.5	12148.3	873.3	5796.63	965.96	1406.16	665.02	3419.64	3880.24	1372.77	1210.32	55427.4	263.22	830.34	489.54	44686.5	435.42	25860.2	922.5	14132.2	950.38	2937.06	1015.98
50	201.72	23247.6	508.4	32266.1	635.5	25230.9	489.54	18042.6	217.3	7688.52	1653.94	3465	2315.68	1745.73	982.36	971.46	1240.66	369.81	375.56	26318.2	900.36	31567.4	200.08	11857.2	922.5	18183.7	702.74	8428.77	646.16	4515.21	1027.46	237.51	1569.48	752.22	1202.12	730.17	662.56	27759.7	226.32	19121.1	851.16	39747.3	367.36	28953.5	79.54	7107.03	547.76	2627.73	1269.36
51	353.42	21089.2	742.92	43682.9	411.64	26419	172.2	16364.2	1712.98	5174.82	1179.16	4013.1	999.58	2281.86	1457.14	591.57	2794.56	445.41	421.48	27199	106.6	12671.2	450.18	21615.3	892.16	10490.8	633.04	11555.5	946.28	5359.41	1284.12	2465.19	591.22	509.04	515.78	657.72	230.42	17878.8	1012.7	31399.2	539.56	33963.3	482.16	33002.6	388.68	10783.1	1079.94	3168.27	1858.94
52	275.52	17852.9	487.9	19825.5	109.06	21360.8	78.72	21012.4	157.44	14479.3	1044.68	5558.49	890.52	590.94	1436.64	312.48	5307.04	1531.53	1151.28	45589.3	288.64	12194.3	218.12	17950.6	730.62	25833.2	136.12	11514.5	833.94	3684.24	1072.56	1932.21	1004.5	275.94	792.94	209.79	908.56	28705.3	623.2	20391.8	842.96	39220.6	466.58	19382.6	534.64	28840.1	426.4	4203.99	816.72
53	148.42	31418.1	485.44	19195.5	337.02	26775.6	478.06	15705.9	533.82	22903	915.12	4433.31	1644.1	547.47	2364.06	555.03	1643.28	1208.97	943.82	42443.7	149.24	27919.7	760.14	30474.4	213.2	22794	590.4	13936.9	1107	15736.8	2487.06	3215.52	782.28	701.82	1827.78	1188.81	103.32	14903.9	1288.22	37168.7	352.6	17926	494.46	28079.1	109.88	15491.1	1089.78	6330.24	1763.82
54	1861.4	55081.5	343.58	28997.6	107.42	22531.9	22.14	12218.8	263.22	14473	1075.84	4522.77	1192.28	925.47	740.46	521.01	4338.62	628.11	619.1	17524.1	133.66	22304.5	287.82	14470.5	606.8	32090.3	309.14	9663.57	736.36	5180.49	1926.18	997.29	2275.5	916.65	1791.7	435.33	308.32	19963.4	304.22	20507.8	714.22	20038.4	605.16	14663.9	903.64	31490.5	2171.36	3607.38	620.74
55	332.92	38474.7	326.36	22829.9	410	22896.7	188.6	32629	113.16	6475.14	1293.14	3100.23	1462.06	1173.69	1134.88	946.26	1447.3	568.26	555.14	30140.5	670.76	34069.1	1152.92	62475.8	168.92	19296.3	712.58	14181.3	3018.42	2659.23	1699.86	1541.61	1180.8	745.29	919.22	798.84	1170.96	57826.4	683.06	40309.9	684.7	37294.1	307.5	19375.7	590.4	28955.4	414.92	5822.46	1730.2
56	400.16	29102.2	495.28	30828.4	607.62	23342.8	528.08	17393	1179.98	21973.8	1346.44	4121.46	801.14	2115.54	1122.58	275.31	1686.74	412.65	371.46	21973.1	581.38	34418.2	452.64	22314.6	494.46	31213.3	275.52	19326.5	758.5	5031.81	1166.04	4084.92	1869.6	468.72	5544.84	381.15	666.66	30011.3	703.56	33987.9	360.8	29048	510.86	21054.6	150.06	19232.6	979.08	7437.78	1114.38
57	450.18	21639.9	692.08	18764.6	946.28	44321.1	234.52	40398.8	618.28	10100.2	1019.26	4542.93	1520.28	1336.23	1433.36	634.41	1670.34	272.16	1448.94	62044.3	1033.2	45694.5	241.08	23694.3	252.56	11837.7	306.68	9249.03	843.78	2484.09	861.82	2196.18	2207.44	761.04	1977.84	477.54	275.52	17645	373.92	31181.2	497.74	25879.8	317.34	22622	675.68	14633.6	996.3	11532.2	871.66
58	441.16	29146.9	289.46	20597.2	154.98	28969.3	616.64	30397.5	669.12	10789.4	500.2	5344.92	1838.44	1246.77	2336.18	735.84	1638.36	532.35	508.4	18093	596.14	36856.9	282.9	29647.2	531.36	29713.9	482.16	12236.5	748.66	4337.55	1284.12	2162.79	2759.3	963.27	1167.68	319.41	101.68	31433.2	446.08	26649	615.82	27594.6	837.22	19103.5	585.48	14524	810.16	6572.79	378.84
59	463.3	32854.5	484.62	24688.4	651.08	33768.6	423.94	43442.3	332.1	6630.12	763.42	3906.63	978.26	5646.69	1722.82	383.67	2697.8	386.82	1045.5	33808.9	1210.32	75668	1028.28	63855.5	676.5	26338.4	398.52	13030.3	915.94	6184.08	1163.58	1767.15	1878.62	459.27	1470.26	520.38	519.88	23410.2	779	33375.5	433.78	26398.3	583.02	33556.3	89.38	11741.3	1016.8	5983.11	681.42
60	459.2	28015.5	542.02	21847.1	769.98	27667.7	366.54	18766.4	509.22	14103.2	1698.22	4060.35	874.94	1323.63	1945.86	415.17	1681.82	637.56	706.84	19759.9	586.3	35302.7	322.26	15486.7	551.86	23693.7	316.52	23374.3	1639.18	7292.88	1476.82	2116.17	3309.52	1262.52	1148	377.37	1251.32	46881.4	482.98	31257.4	484.62	30334.5	877.4	24629.2	484.62	3511.62	452.64	19190.4	502.66
61	332.1	23359.8	1038.12	39376.3	524.8	22560.3	428.04	24835.2	796.22	6989.22	888.06	2968.56	1587.52	2844.45	1111.1	401.31	4824.06	796.95	519.06	29124.9	140.22	21959.9	545.3	31019.3	634.68	24400.5	672.4	14864.2	1790.88	4919.04	876.58	720.72	1689.2	737.1	2075.42	1135.89	866.74	23573.3	209.1	27061.7	574.82	35962.3	426.4	16740.4	558.42	31009.2	1591.62	4556.79	1553.08
62	578.92	30692.3	528.08	23940.6	430.5	19628.9	454.28	18730.5	1653.94	77817	829.02	2175.39	2003.26	4442.13	1952.42	602.91	1483.38	778.68	95.94	20884.5	598.6	33867.5	745.38	42082.7	1033.2	37646.3	346.04	15805.4	1325.94	6329.61	852.8	1133.37	1487.48	995.4	1366.94	437.85	871.66	28610.2	577.28	23519.8	168.1	26452.4	556.78	18852.8	1298.06	5089.77	347.68	3936.87	1331.68
63	619.92	30594.1	150.06	26507.2	443.62	19642.1	367.36	13494	205.82	5865.93	1151.28	3264.66	2844.58	767.97	2315.68	892.08	2100.02	600.39	1320.2	61168	504.3	26767.4	396.06	18792.9	643.7	30673.4	113.16	12944	175.48	3732.75	328	1249.92	6655.12	7725.69	869.2	465.57	455.92	28582.5	300.94	29026	770.8	27520.3	309.96	17918.5	418.2	13928.7	1104.54	234.36	789.66
64	1012.7	26039.2	501.84	27597.2	523.98	18184.9	581.38	43439.8	2225.48	3733.38	1234.92	4190.13	2588.74	3018.33	1724.46	168.21	1942.58	652.68	356.7	22926.3	547.76	20980.3	130.38	12178.5	765.06	36643.3	139.4	7053.48	451	2324.7	961.04	644.49	2708.46	773.64	1541.6	316.26	657.64	27806.9	862.64	29116.1	765.06	23939.4	1175.88	34803.7	114.8	11358.9	1211.14	3676.68	628.12
65	1118.48	72096.6	704.38	30269	582.2	29353	666.66	57127.8	141.86	17496.4	1016.8	4282.74	776.54	897.12	1494.04	541.8	5362.8	1683.99	711.76	21040.7	318.16	23441.7	302.58	35369.5	395.24	13957	515.78	27538.6	1879.44	18269.4	1387.44	2054.43	1694.12	568.89	2209.9	655.83	212.38	22378.2	233.7	16929.4	133.66	21234.8	127.1	16997.4	392.78	12504.9	2040.98	7507.08	1421.88
66	460.02	29817.9	1097.16	33322	702.74	31827	742.1	26628.2	2869.18	8430.03	2605.96	23259	1265.26	1852.83	2571.52	769.23	568.26	265.23	99.22	597.87	709.3	21128.3	290.28	18409.2	554.32	25224.6	199.26	9715.23	852.8	7889.49	1107.82	1554.84	1293.14	586.53	2327.16	463.05	197.62	17797.5	488.72	19537.6	607.62	43660.3	286.18	19482.8	646.16	9969.12	1230.82	8515.08	1243.94
67	503.48	21008	427.22	27692.9	614.18	29970.4	755.22	32208.1	642.88	7540.47	586.3	3390.66	788.02	1460.34	1947.5	429.66	2722.4	413.28	870.84	31180	228.78	38926.4	488.72	33008.2	1458.78	45848.9	455.1	8334.9	503.48	5197.5	1176.7	1701.63	1593.26	631.26	1054.52	578.97	1029.92	57372.2	276.34	20338.3	87.74	15251	36.9	18745.7	972.52	11941.7	1947.5	5967.36	1146.36
68	447.72	24632.4	699.46	39811.6	583.02	20135.4	193.52	21762.1	287.82	14439	642.06	3095.82	1870.42	1563.66	369.82	464.94	1921.26	812.7	525.62	33718.2	447.72	28322.3	910.2	34653.1	566.62	26414	565.8	9210.6	590.4	3740.31	828.2	803.88	2485.42	492.66	1676.9	606.06	273.88	20162.5	494.46	17517.8	674.86	22191.1	564.98	22816.7	332.1	17015	1202.12	5957.91	1403.02
69	701.92	41905.1	372.28	48061.4	1134.06	39117.3	236.98	17651.3	314.06	16073.8	993.02	4008.06	1328.4	1200.15	1296.42	388.08	2110.68	552.51	355.88	18767.1	502.66	34805.6	207.46	29160.8	361.62	16022.8	767.52	27159.9	314.88	4458.51	1503.06	1596.42	1390.72	492.03	1376.78	990.36	263.22	21552.9	311.6	14539.8	299.3	43330.8	432.14	14842.2	175.48	6491.52	5442.34	4612.86	489.54
70	810.98	46529.3	981.54	70231.1	553.5	22462.7	856.9	34670.8	410	7527.24	1612.94	9476.46	1686.74	2006.55	1143.9	997.92	2912.64	1476.09	642.06	27213.5	241.08	32544.5	788.84	25256.1	338.66	26315.7	709.3	13496.5	565.8	7951.23	2179.56	2183.58	1468.62	574.56	981.54	214.2	391.14	34369	260.76	16229.4	898.72	29431.1	295.2	18861.6	874.94	9399.6	1243.12	3434.13	2794.56
71	494.46	23769.3	516.6	40882.6	260.76	17887.6	396.88	17863.7	628.12	28529.5	555.14	4808.16	1116.84	563.85	1273.46	584.01	1509.62	442.26	597.78	31413.1	378.02	25324.1	514.14	25776.4	95.94	31975	582.2	22511.8	761.78	3451.77	1167.68	2118.06	2021.3	636.93	1815.48	295.47	510.04	21298.4	681.42	21825.7	491.18	38098.6	515.78	22707.7	616.64	8414.91	1707.24	9175.32	2621.54
72	268.14	21860.4	716.68	25157.2	869.2	53877	529.72	27534.2	197.62	9519.3	1398.1	6619.41	1073.38	1871.73	3515.34	603.54	1167.68	463.68	702.74	28922	487.9	24712.4	579.74	26524.9	255.84	15232.1	633.86	17788.7	1181.62	6207.39	1002.86	2143.89	1539.96	588.42	1355.46	367.29	760.96	26330.8	414.92	22153.3	358.34	19713.3	529.72	18661.9	248.46	8321.04	2721.58	1991.43	3646.54
73	1700.68	61472.2	578.92	19661	828.2	65969.8	250.92	20510.9	521.52	8208.9	1567.84	5185.53	679.78	1251.81	1725.28	575.82	1498.14	505.89	796.22	36327.1	473.96	22060.7	454.28	34316.1	171.38	14951.2	783.92	28929.6	1498.96	5786.55	1157.02	1762.11	5774.44	668.43	1430.08	459.9	1056.16	33960.1	87.74	28310.9	318.98	23450.5	523.98	17473.7	28.7	11716.7	841.32	5835.06	1712.98
74	463.3	25283.8	961.04	42490.4	1522.74	62450.6	246.82	25891.1	177.12	7740.18	982.36	3978.45	2113.96	873.18	2134.46	716.94	1295.6	520.38	783.1	31248.6	313.24	22096	214.02	20644.5	526.44	24101.3	678.96	18190.6	816.72	4040.19	1877.8	2806.02	886.42	322.56	2274.68	309.96	510.86	16770.6	129.56	20080	574.82	27107.6	521.52	33971.5	417.38	29050.6	650.26	5601.96	1990.96
75	255.84	16285.5	443.62	24433.9	887.24	40621.1	622.38	35208.2	252.56	12767.6	1871.24	5160.33	1562.92	1097.46	2157.42	641.34	1243.12	460.53	348.5	23640.1	593.68	33906	853.62	40004.4	489.54	20204.7	108.24	17718.8	437.88	8292.69	1161.12	1501.92	1439.1	496.44	903.64	551.25	528.9	23970.2	1034.02	36449.3	253.38	22959.1	348.5	33044.1	364.9	15690.1	895.44	3565.17	1902.4
76	477.24	26079.5	522.34	32869	710.12	26132.4	613.36	39211.8	207.46	10328.8	2216.46	1759.59	666.66	1043.91	944.64	556.92	1685.1	478.17	1248.86	62860.8	221.4	21457.8	22.96	21699.1	397.7	18179.3	243.54	6294.33	564.16	4268.88	2432.94	881.37	1831.06	641.34	1587.52	435.33	753.58	39969.1	807.7	28018.6	487.08	25978.7	601.88	21687.8	320.62	9286.2	803.6	8063.37	1279.2
77	1206.22	42657.3	378.84	28607.7	297.66	32694.5	1084.04	40137.3	658.46	9808.47	1898.3	4345.11	980.72	1337.49	537.92	579.6	1457.96	1096.2	371.46	27996.6	888.88	20355.3	1409.58	107859	298.48	24788.6	1102.08	16467.6	814.26	3824.73	1662.14	1844.64	997.94	653.31	2173	412.65	291.1	31305.3	537.92	19712.1	555.14	18755.1	632.22	20016.4	716.68	22983	622.38	6267.87	2598.58
78	432.96	20278.4	749.48	35552.2	446.9	39104.1	219.76	20183.3	558.42	15869.7	1307.08	7942.41	1571.12	824.04	756.86	432.81	2382.1	953.19	435.42	22108.6	1477.64	82467.6	417.38	24476.1	962.68	34730	375.56	19291.9	1036.48	5215.14	2355.04	1243.62	977.44	505.89	1563.74	497.7	945.46	25667.5	218.12	29877.8	327.18	40766	434.6	27801.9	93.48	15097.3	1046.32	5965.47	398.52
79	26.24	22017.9	833.12	18884.9	705.2	31579.4	820.82	42373.8	1477.64	5472.81	462.48	5160.33	761.78	2368.17	1558.82	393.75	2172.18	643.23	300.94	23276.6	528.9	32651	524.8	17794.3	971.7	55663.6	697.82	21025	813.44	3535.56	934.8	2054.43	1317.74	360.99	1848.28	386.19	378.84	24793	646.98	44547.9	760.14	22363.1	508.4	24198.3	1219.34	14936	331.28	7270.83	1526.84
80	230.42	23818.4	833.94	31221.5	201.72	31757.7	723.24	34124.6	129.56	9312.66	127.1	2182.32	1075.84	2107.35	2158.24	1530.9	1567.02	1063.44	547.76	28111.9	528.08	35562.9	946.28	26439.8	829.02	11684.6	561.7	13322	1075.02	5603.85	1070.1	1869.84	1482.56	456.12	1451.4	1902.6	718.32	19967.2	590.4	30005.6	111.52	16672.9	1348.08	65891.1	49.2	8906.94	163.18	6622.56	1298.88
81	225.5	23752.9	165.64	15966.7	369	34488.1	571.54	22293.8	742.1	14051.5	848.7	504	5818.72	1004.85	343.58	297.99	1472.72	320.67	833.12	45099.2	1075.02	37290.3	346.86	24995.2	719.14	22701.4	324.72	766.08	631.4	4515.84	1189	2392.74	1124.22	1211.49	1696.58	519.75	720.78	30194	195.98	25826.8	641.24	35723.5	501.84	26763	273.06	8381.52	677.32	6237.63	1524.38
82	487.9	13555.1	895.44	24050.9	360.8	18586.3	451.82	16228.8	369.82	12349.9	387.86	5368.86	1418.6	1060.92	1896.66	1197.63	1644.1	330.12	487.9	24328.1	773.26	25971.8	830.66	27080.5	575.64	23734.6	419.02	10305.5	984.82	4444.65	1895.02	3255.84	1861.4	745.92	1847.46	189.63	814.26	45862.7	533	28129.5	189.42	21463.5	460.84	22614.5	1002.04	41622.8	926.6	3061.8	1043.86
83	1023.36	34445.9	482.98	17454.8	505.12	28814.3	221.4	25481.6	150.06	10788.8	794.58	2566.62	1198.02	2350.53	3732.64	891.45	2675.66	965.79	406.72	29419.1	624.02	38767.1	273.06	21923.4	595.32	20018.9	186.14	6414.03	267.32	5436.27	801.96	1569.33	835.58	565.74	930.7	318.78	534.64	25721.6	358.34	31641.8	328	21938.5	823.28	14341.3	277.98	8653.05	1528.48	4941.72	4493.6
84	470.68	15128.2	355.06	22764.4	300.94	25879.8	72.16	18574.3	416.56	10538	879.04	5704.02	980.72	1709.19	2168.08	398.79	1906.5	244.44	109.88	17710.6	391.14	27064.8	501.02	14687.2	241.08	21900.1	224.68	7925.4	615	3746.61	1132.42	3051.09	2218.1	978.39	2665	393.75	817.54	30975.2	763.42	38637.9	277.98	21696.6	576.46	30779.3	633.04	16413.4	1257.88	10051	1150.46
85	148.42	19758.7	765.06	19516.1	783.1	31611.5	27.88	13979.1	1145.54	5266.8	1736.76	3579.03	697.82	1943.55	3309.52	514.71	1895.02	320.67	21.32	5232.15	507.58	22493.5	236.98	21638	470.68	33591	797.86	16750.4	3231.62	7711.83	644.52	2099.16	1408.76	386.82	1025	472.5	827.38	36616.9	281.26	22736.7	752.76	13711.3	200.9	15710.9	697.82	10922.9	1170.14	2911.86	349.32
86	480.52	17801.9	481.34	27074.9	113.98	14692.9	660.1	22970.4	445.26	24485.6	915.94	2700.18	5058.58	1300.95	1953.24	481.32	3480.08	384.93	728.98	31725.5	517.42	22765.7	607.62	37517.8	334.56	25187.4	543.66	15322.2	1589.16	5061.42	783.1	1864.17	748.66	503.37	1599	441.63	685.52	41845.9	678.96	24660.1	248.46	23986	375.56	23381.8	346.86	25601.9	3473.52	6090.21	922.5
87	620.74	27920.3	264.04	34498.8	393.6	11973.2	783.1	40854.2	352.6	8881.11	1466.98	5295.15	1067.64	1965.6	1532.58	318.15	3182.42	715.05	446.9	20698.7	762.6	27707.4	842.14	55638.4	669.94	22419.2	297.66	12877.8	532.18	2636.55	1217.7	834.75	2211.54	778.05	2423.92	344.61	993.02	25697.1	574.82	19230.8	628.12	20608.6	242.72	21517	448.54	24122.1	350.96	4113.9	1288.22
88	346.86	27346.4	112.34	30444.1	1367.76	55660.5	3602.26	206681	823.28	8810.55	409.18	2055.69	1549.8	1116.99	2787.18	219.24	1120.94	335.79	728.16	30456.1	336.2	23594.8	693.72	39654.1	233.7	22395.9	181.22	9193.59	1075.84	3996.09	1157.84	2107.98	1597.36	939.33	1863.86	466.2	636.32	22118	304.22	37403.1	4.1	27969.5	273.06	19626.4	592.86	29887.8	516.6	8024.31	1662.14
89	582.2	25985.6	460.84	28526.4	327.18	19700.1	491.18	24469.2	510.86	3659.04	916.76	701.19	1350.54	2925.09	1152.1	334.53	1786.78	385.56	50.02	17469.3	319.8	22562.2	391.96	25394	173.02	16628.8	236.98	3698.1	906.92	1139.04	1906.5	934.92	1301.34	506.52	3111.9	255.78	665.84	25759.4	382.94	23544.4	359.16	21684	769.98	42617.6	184.5	17949.3	903.64	5804.82	1087.32
90	1175.88	51004.2	344.4	24160.5	465.76	22997.5	596.14	20104.6	311.6	10078.7	754.4	5062.05	1293.14	1449	2248.44	182.07	5258.66	545.58	731.44	23032.8	711.76	36468.8	813.44	29921.2	490.36	16355.4	237.8	10681.7	972.52	4450.95	2759.3	1105.65	685.52	401.94	1300.52	584.64	979.08	31727.4	572.36	20672.2	590.4	23763.6	279.62	28549.7	274.7	20623.7	731.44	5723.55	424.76
91	162.36	18097.4	65.6	14814.5	36.08	34767.2	79.54	17584.6	221.4	3437.91	1474.36	6037.92	783.92	892.71	897.9	262.71	1353.82	563.22	30.34	17579.5	498.56	29417.2	90.2	22613.8	528.08	13513.5	528.08	30339.5	713.4	2918.79	1635.9	2399.04	1645.74	1646.19	2810.14	1145.97	746.2	34908.9	155.8	37405.6	783.92	28469.1	540.38	29261	472.32	24886.9	688.8	9126.18	1117.66
92	492	18292.1	628.12	20439.1	546.12	23270.9	77.9	19669.2	2374.72	3864.42	5131.56	2480.31	2584.64	834.75	3898.28	309.96	1447.3	447.93	433.78	18958.6	376.38	21303.4	297.66	29639.6	516.6	32618.9	483.8	23101.5	523.98	3716.37	1277.56	2384.55	1198.02	574.56	1172.6	336.42	658.46	30199	569.9	17046.5	1070.92	29612.5	304.22	21724.9	479.7	8469.72	769.16	5152.77	502.66
93	124.64	18135.2	608.44	30972.7	742.92	23639.5	1384.98	47866.8	788.84	15972.4	1307.08	5268.06	775.72	2548.35	2250.08	682.29	2358.32	463.05	780.64	36165.1	477.24	33239.4	3428.42	155354	218.94	29981.7	907.74	37907.7	1336.6	4803.75	1261.98	1252.44	1468.62	410.76	1955.7	359.1	532.18	18325.4	782.28	31020.6	850.34	39087.7	609.26	41229.7	510.86	22465.8	812.62	5070.87	1230
94	636.32	25378.9	529.72	23665.3	747.02	38444.5	634.68	33819	585.48	25748.7	838.04	2981.16	1893.38	999.81	1625.24	730.17	1517.82	378	264.86	15517.5	1302.16	70798.1	368.18	22412.2	674.86	18464.7	228.78	11227.2	765.88	3618.72	1749.88	1767.78	971.7	587.16	1145.54	487.62	656	22152.1	695.36	47718.7	4127.88	238109	746.2	19759.3	282.9	14894.5	927.42	4311.09	888.88
95	309.14	17482.5	341.12	20611.1	1148.82	40241.9	407.54	28429.4	67.24	8607.06	2742.9	2396.52	1402.2	1551.69	1738.4	512.19	536.28	504	551.04	32557.1	203.36	18315.4	519.88	19411.6	192.7	18884.2	167.28	11437	724.06	4786.74	743.74	2627.73	1383.34	511.56	1010.24	246.96	917.58	47061.6	133.66	21337.5	381.3	32375.1	443.62	12739.2	387.86	22585.5	683.06	3369.24	1405.48
96	651.08	32235.2	311.6	25478.5	965.14	70908.4	29.52	18144.6	642.06	7304.85	478.88	4396.14	1077.48	1337.49	1904.86	378	1739.22	536.76	337.84	22314.6	1050.42	23391.9	812.62	25044.4	179.58	19084	821.64	4228.56	685.52	5774.58	2031.96	4350.15	1334.14	560.07	956.94	265.86	694.54	38869.1	717.5	22930.1	494.46	37646.3	50.84	16861.3	323.9	16771.9	1529.3	3381.21	474.78
97	90.2	13115.3	622.38	41798.6	409.18	26230.7	387.04	28664.4	344.4	13013.9	1846.64	8878.59	2248.44	2072.07	1895.84	191.52	1649.84	534.87	599.42	15923.9	436.24	26387.5	323.9	15286.3	259.94	23364.2	261.58	6072.57	1062.72	5686.38	2255	963.9	1690.84	674.1	1284.94	386.19	236.16	15506.8	333.74	23773.7	473.14	33279.8	628.94	24690.3	533.82	21696.6	570.72	3737.16	513.32
98	259.94	17136	205.82	21191.9	769.98	41786	686.34	20131	686.34	34892.6	1187.36	5756.31	1315.28	1259.37	2511.66	463.68	1582.6	954.45	332.92	23866.3	384.58	17669	22.14	21326.1	104.96	26019.6	610.08	14968.2	1362.02	5252.94	1321.84	1392.3	1813.84	802.62	1787.6	418.95	1180.8	27674	646.98	17536.7	558.42	22834.3	591.22	25538.9	440.34	10421.5	1221.8	5669.37	839.68
99	440.34	20077.5	630.58	30278.4	520.7	26883.4	671.58	31071.6	726.52	16033.5	932.34	2460.78	2214.82	2274.3	2829	737.1	1884.36	638.82	447.72	14566.9	432.96	23941.3	389.5	23755.4	829.84	33816.5	253.38	6268.5	8033.54	7727.58	1369.4	2562.84	2163.16	635.67	2551.02	578.97	1476	57103.2	612.54	21725.6	656	30892.7	45.1	5271.84	821.64	14263.2	1043.04	3979.08	1267.72
100	396.06	15661.8	555.96	18289.5	810.98	29012.8	330.46	28865.3	595.32	12726	965.96	3500.91	1384.98	2395.26	929.88	330.75	2700.26	583.38	728.98	36540.6	331.28	20339.6	387.86	24818.8	404.26	25255.4	575.64	5581.17	574	2160.9	254.2	1137.15	1599	726.39	996.3	532.35	747.02	25014.8	372.28	25852.7	420.66	26708.2	886.42	20700.5	637.96	23826.6	1331.68	5503.68	596.96
101	385.4	39923.7	281.26	19482.1	127.92	30287.2	194.34	16742.2	478.06	12655.4	809.34	5977.44	1015.16	1442.07	926.6	279.09	1812.2	357.84	269.78	23516.6	496.92	23412.7	392.78	28390.3	564.98	37386.7	255.02	14565.6	651.08	4819.5	1283.3	2308.32	1729.38	403.2	1594.9	750.33	300.94	29569	914.3	36995.5	456.74	19211.8	282.9	16864.5	318.16	10459.9	1352.18	7039.62	870.84
102	818.36	37892	388.68	24590.8	391.14	38827.5	490.36	19979.2	429.68	14113.9	1215.24	2849.49	888.88	1004.85	1524.38	279.72	1866.32	490.77	957.76	27650.1	232.88	26562.7	1289.04	43819	491.18	24066	396.06	10409.5	1037.3	4228.56	1452.22	4233.6	4093.44	1210.86	2967.58	304.29	1015.98	33499.6	173.84	22493.5	952.02	48671.3	236.16	19002.1	665.84	11007.4	1296.42	5012.28	727.34
103	207.46	15000.3	575.64	22976.7	363.26	17626.1	576.46	23456.2	211.56	21309.8	2214.82	4561.2	341.94	1627.92	1850.74	450.45	3612.1	1585.08	25.42	15147.7	1111.92	72049.3	28.7	20860.6	607.62	17020.7	332.92	9659.16	1257.06	2440.62	1569.48	2042.46	1955.7	421.47	2032.78	1156.05	1666.24	94227.2	51.66	26639.5	751.12	25279.4	762.6	31618.4	306.68	12462	750.3	3302.46	952.84
104	192.7	16573.4	121.36	18358.8	853.62	30425.2	496.1	17217.3	252.56	9053.73	501.84	3450.51	779	1718.01	1346.44	326.97	935.62	1311.03	795.4	23665.9	770.8	22097.9	210.74	21277.6	485.44	15265.5	894.62	6006.42	678.96	4998.42	783.1	3288.6	1252.96	568.89	573.18	472.5	177.94	23932.4	135.3	19161.4	563.34	21939.1	801.14	29804	423.12	17887.6	1224.26	5370.75	692.08
105	172.2	18744.4	381.3	21895.7	624.02	27697.9	243.54	37302.9	370.64	8339.31	2637.94	5745.6	627.3	922.32	806.06	641.34	2277.14	430.92	519.88	15132.6	626.48	33332	191.88	27072.4	154.16	19506.7	721.6	10079.4	1243.94	4929.12	1063.54	2005.92	1357.92	539.28	1244.76	519.75	597.78	22482.2	952.02	44404.3	97.58	20779.3	155.8	25078.4	530.54	19328.4	1407.94	3558.24	5089.74
106	199.26	29848.8	157.44	20663.4	104.96	23350.3	552.68	17403.8	295.2	8379.63	3185.7	3109.05	2183.66	2807.91	2300.1	388.08	1105.36	444.78	981.54	36012.7	807.7	35884.8	433.78	32141.3	688.8	14054.7	852.8	39389.5	501.02	7522.83	1696.58	1349.46	1552.26	445.41	2333.72	769.23	373.92	17134.7	328	34562.4	815.9	30167.5	419.84	18077.2	501.02	28468.4	1804.82	10902.8	875.76
107	159.08	12463.3	243.54	24463.5	343.58	25907.5	441.16	22518.7	420.66	7609.77	2063.94	4294.08	2466.56	1607.76	3727.72	1722.42	3043.84	1249.92	411.64	17040.9	733.08	25489.2	473.14	28701.5	346.86	13045.4	331.28	11563	1237.38	4100.04	720.78	1118.88	2364.06	637.56	1184.9	386.19	397.7	25893	294.38	31910.8	618.28	26630.1	854.44	28373.3	378.84	5699.61	1072.56	3594.15	1106.18
108	302.58	18545.9	27.88	18756.4	385.4	26941.9	599.42	27742	428.86	9356.76	2998.74	7144.2	1031.56	1302.21	2027.04	1227.87	1908.96	509.04	528.08	18746.3	359.98	20435.3	205.82	22019.1	83.64	488.88	439.52	13177.7	743.74	4657.59	1213.6	1621.62	1770.38	992.25	820	364.77	851.98	57950.6	692.08	29448.7	141.86	31020.6	580.56	28956.7	961.04	6276.69	104.14	3924.27	1476.82
109	583.02	40495.8	584.66	17861.8	636.32	19276.1	699.46	37253.2	431.32	17500.1	580.56	3788.19	1156.2	1464.12	1060.26	452.97	2205.8	606.06	69.7	2472.75	314.88	27419.5	373.92	22570.4	1083.22	29722.1	546.12	12797.8	1121.76	4092.48	1860.58	3694.95	1104.54	532.35	1075.02	350.28	298.48	34850.3	419.84	23874.5	322.26	21804.9	622.38	21441.4	220.58	7820.19	1029.92	3495.24	778.18
110	288.64	17987.1	145.14	26350.4	990.56	34105.1	781.46	43992.3	1688.38	5185.53	1209.5	6404.58	9812.94	2708.37	1285.76	860.58	1863.04	910.35	387.04	22222	944.64	29022.8	733.08	29707.7	391.14	28363.9	876.58	17037.1	587.12	4615.38	1043.04	1488.06	1385.8	614.88	1763.82	1045.17	756.04	54766.5	127.92	26669.2	641.24	16773.8	457.56	32813.6	201.72	13487.7	1208.68	3728.97	1107.82
111	486.26	19155.8	386.22	28617.1	493.64	21607.1	1025	52140.1	45.92	5561.01	379.66	2258.55	1633.44	1517.67	1239.02	954.45	1767.1	469.98	520.7	16350.4	669.94	28732.4	625.66	24115.1	1090.6	31152.9	707.66	25889.8	504.3	6207.39	1140.62	2000.25	2657.62	875.07	2268.94	1702.89	387.86	16509.2	495.28	29991.8	506.76	31980.7	408.36	23358.5	719.14	19855.1	621.56	2875.32	829.84
112	107.42	15497.4	313.24	21598.9	779	17582	414.92	20095.7	105.78	6798.33	897.08	1563.66	779	1976.94	1048.78	138.6	2550.2	419.58	251.74	8378.37	473.14	17089.4	474.78	28417.4	966.78	30291.7	423.94	7868.07	923.32	6392.61	1619.5	1586.34	1038.12	509.67	1918.8	509.67	359.98	15672.5	443.62	26323.3	246.82	25423.7	690.44	28830.7	257.48	15409.2	974.16	4200.84	1429.26
113	501.84	20977.1	758.5	40836	719.14	35627.1	569.9	32042.4	210.74	14886.9	1070.1	10796.9	709.3	1496.88	1565.38	894.6	1365.3	489.51	538.74	22187.3	601.06	27134.1	484.62	18647.4	699.46	24253.7	372.28	9394.56	842.96	4593.33	1487.48	3713.22	1128.32	449.82	2085.26	570.15	547.76	23090.8	435.42	30891.4	433.78	20659.6	525.62	27069.2	204.18	7127.82	576.46	4292.19	1890.1
114	420.66	16887.2	459.2	18748.8	547.76	24357.1	327.18	16727.1	37.72	13137.4	1178.34	6101.55	1424.34	2852.01	4593.64	342.72	1498.14	622.44	743.74	22865.2	724.88	36994.9	172.2	24439.6	349.32	22634.6	367.36	7696.71	524.8	3057.39	1808.1	3176.46	1626.06	1072.26	2610.06	226.17	651.9	37914.7	350.14	13513.5	431.32	25694.6	400.98	46281.1	339.48	13999.2	3071.72	3325.77	1325.12
115	413.28	17618.6	538.74	16001.4	220.58	25403.5	537.92	13105.9	499.38	20740.2	568.26	2494.17	1986.86	1804.95	1404.66	759.78	1698.22	656.46	588.76	29383.2	395.24	23221.2	450.18	17077.4	599.42	32297.6	365.72	6472.62	2246.8	17013.8	1556.36	1955.52	1503.88	514.71	2571.52	411.39	287	21938.5	2462.46	116724	353.42	27508.3	533	33296.8	1232.46	8360.73	1247.22	3938.13	610.08
116	279.62	17224.2	200.9	24376	260.76	23877.6	220.58	23852.4	530.54	10772.4	1467.8	4270.77	733.08	1947.33	1730.2	161.28	2105.76	1723.68	594.5	36113.5	784.74	37551.1	321.44	22013.5	184.5	13744.1	215.66	21752.6	1576.04	4659.48	690.44	1484.28	2336.18	674.1	779	411.39	555.14	14706.7	323.9	16653.4	851.98	50999.1	241.08	14115.1	395.24	13415.8	681.42	10134.8	2523.96
117	113.16	23602.9	461.66	31515.8	86.1	13107.8	54.12	19497.2	734.72	6955.2	831.48	2073.96	1157.84	636.3	1023.36	1041.39	3736.74	454.23	204.18	22251	363.26	30960.1	499.38	20976.5	214.02	18391.6	655.18	8793.54	522.34	4166.82	362.44	1455.3	1284.12	475.65	3848.26	461.79	447.72	15947.2	486.26	28880.5	743.74	24803.7	323.9	21367.7	354.24	7735.77	727.34	5316.57	735.54
118	718.32	25773.3	479.7	25217	538.74	42075.2	354.24	15452.6	423.94	7658.28	882.32	3020.85	2272.22	1075.41	1701.5	425.25	2921.66	257.67	383.76	23836.1	684.7	47067.3	910.2	40303.6	475.6	40751.6	683.06	13665.3	113.16	3071.25	1635.08	2361.24	1653.12	618.03	1649.84	349.02	785.56	28002.2	428.04	22010.9	1108.64	31201.4	526.44	25443.8	402.62	16225.6	341.94	5888.61	830.66
119	12.3	24842.8	576.46	21442.1	683.88	19868.3	554.32	27808.8	1058.62	29060.6	738.82	1810.62	1535.86	971.46	1693.3	605.43	1521.92	1023.12	605.98	19487.2	977.44	24075.4	91.02	15099.8	425.58	36832.3	1650.66	10307.4	564.16	6556.41	1416.96	1883.07	4256.62	415.8	2461.64	338.31	175.48	24023.8	736.36	33158.2	346.04	20390.6	551.04	33185.9	371.46	22511.8	837.22	5528.25	1435.82
120	1053.7	23335.8	441.98	27253.2	492.82	25339.9	262.4	19362.4	414.1	8086.05	4655.14	4253.13	1608.02	1784.16	993.84	616.77	2071.32	607.95	487.9	23754.2	441.16	23655.9	484.62	29175.9	320.62	20548.7	310.78	5350.59	136.94	5343.03	2011.46	1442.07	1970.46	658.35	2104.12	477.54	652.72	38726.1	432.14	43657.7	642.88	30691.7	714.22	30653.3	282.08	12533.8	1661.32	8167.95	507.58
121	880.68	26929.3	470.68	22911.8	123.82	23907.9	666.66	27657	91.02	9308.88	424.76	3408.3	2696.98	2190.51	2116.42	551.88	2134.46	589.05	692.9	24747	795.4	31697.8	590.4	24946.1	551.04	23825.3	388.68	23557	449.36	6681.15	1548.98	1892.52	2163.98	1306.62	1234.92	282.24	370.64	14972	435.42	10720.7	530.54	22116.2	596.14	20795	568.26	8350.02	1637.54	6007.05	1223.44
122	55.76	14095	595.32	28877.9	502.66	34054.6	72.16	16963.4	817.54	17498.9	1133.24	4008.69	2266.48	2170.35	1683.46	610.47	1057.8	466.2	406.72	10429.7	642.06	36750.4	750.3	44811.3	798.68	25090.4	724.06	7153.65	925.78	3987.27	1146.36	1559.25	2871.64	555.03	2393.58	558.81	154.98	17852.9	612.54	22423.6	1020.9	48844.5	615	28775.2	687.98	10931.1	920.04	6935.04	1168.5
123	296.84	25184.9	203.36	18404.2	447.72	28991.3	951.2	36150.7	113.98	4986.45	714.22	2716.56	1330.04	829.08	671.58	560.07	1760.54	263.34	469.86	21650.6	386.22	24134	1030.74	36078.2	455.92	21593.9	1002.04	13296.1	1298.88	5426.19	1360.38	1985.13	814.26	280.35	1380.88	484.47	540.38	15362.5	585.48	20112.1	391.96	25768.3	1489.12	65598.1	551.04	10844.2	677.32	5561.01	977.44
124	873.3	35429.3	400.16	16693.7	692.08	33706.3	482.16	15341.8	175.48	5161.59	1608.84	8023.68	1436.64	2623.95	1330.86	1024.38	3926.98	1183.14	866.74	30625.6	564.16	30744	719.14	23698.1	212.38	22273	971.7	7611.03	44.28	10126	1677.72	1364.58	2587.92	275.31	1394.82	427.77	220.58	21247.4	302.58	17212.9	948.74	27485.6	306.68	31692.8	252.56	26648.4	1359.56	14657	1323.48
125	1202.94	58355.6	838.04	23040.4	428.86	20133.5	23.78	17870.6	18.04	8850.87	578.92	2141.37	1589.16	233.73	1376.78	495.18	2236.14	529.2	318.98	28571.8	1310.36	355.32	170.56	24498.8	353.42	18997.7	130.38	10374.2	1006.14	5836.95	1324.3	1610.91	1726.92	810.18	2332.08	257.67	134.48	14633.6	9.02	8728.65	374.74	39134.3	890.52	38602.6	352.6	10641.3	600.24	3147.48	1102.08
126	321.44	19506.1	717.5	42600	476.42	23216.8	508.4	23070.6	54.12	11134.6	393.6	4154.85	1790.06	1045.8	1143.08	689.85	1583.42	500.85	478.88	24434.6	469.86	26089.6	830.66	42055.6	232.06	15843.9	527.26	5112.45	1062.72	5423.67	4398.48	646.38	1195.56	530.46	928.24	441	904.46	47199.6	86.92	25223.9	564.98	33269	329.64	29759.3	12.3	12453.2	929.88	3703.14	2524.78
127	1084.86	69594.2	543.66	32957.8	234.52	20285.4	601.06	28123.8	1389.9	4781.7	594.5	4871.16	622.38	1527.75	1910.6	376.11	2665	386.19	160.72	35112.4	657.64	27524.7	95.12	13400.7	905.28	35970.5	239.44	20450.4	719.96	3764.88	1131.6	1551.06	1717.9	1262.52	1331.68	371.7	734.72	34227.9	241.08	22383.3	600.24	25674.4	979.08	36212.4	374.74	10077.5	1149.64	8074.08	951.2
128	833.12	15966.1	475.6	33725.8	418.2	28119.4	69.7	12974.8	573.18	7333.2	1232.46	4459.14	769.16	1082.34	1220.16	984.69	2467.38	502.11	348.5	15076.5	13.94	17763.5	76.26	29879	153.34	15525.7	157.44	15913.2	1671.16	2417.94	2132.82	968.94	1549.8	628.74	947.1	218.61	310.78	16785.1	1438.28	71356.3	638.78	19347.9	672.4	36263.4	164.82	9455.04	880.68	7573.86	3415.3
129	642.88	22199.9	672.4	35914.4	253.38	23572.7	27.06	24130.9	116.44	8305.92	628.94	6013.35	3024.98	1787.31	3895	591.57	1675.26	490.14	214.02	14546.1	36.9	16625.1	274.7	16047.4	46.74	15990.7	120.54	6514.2	481.34	2681.91	1031.56	1466.64	1217.7	635.04	1233.28	277.83	900.36	24768.4	902.82	45057	750.3	29959.7	502.66	24381	748.66	12978	1394.82	9003.96	1400.56
130	285.36	15189.9	116.44	18445.1	653.54	26422.2	469.86	33834.8	298.48	9759.33	1257.88	5565.42	3768.72	2808.54	1383.34	834.75	1128.32	753.48	386.22	14685.9	575.64	31270	544.48	24098.8	790.48	29390.1	504.3	9012.15	1342.34	5198.76	1720.36	1987.02	2660.08	466.83	2069.68	241.92	664.2	21823.8	791.3	23589.7	77.08	22257.9	774.9	26103.4	538.74	12513.1	952.84	3203.55	733.9
131	605.16	23381.2	398.52	13582.2	487.08	23797.6	408.36	18134.6	166.46	5443.83	1341.52	1612.17	1053.7	2044.98	1078.3	483.21	3746.58	506.52	232.06	22961	519.88	23158.2	137.76	23769.9	70.52	15175.4	445.26	9261	959.4	4583.25	2231.22	2430.54	1028.28	523.53	1546.52	287.28	855.26	27571.3	760.96	24767.8	318.16	20905.9	514.14	26520.5	237.8	6627.6	845.42	9318.33	1781.86
132	464.94	19552.1	496.92	25450.7	690.44	31518.3	528.08	24383.5	874.94	5339.25	1254.6	3793.23	1186.54	840.42	796.22	538.65	2548.56	436.59	383.76	21040.1	514.96	52187.9	367.36	22348	489.54	11486.2	601.88	8134.56	762.6	4755.87	1325.94	1375.92	1797.44	790.02	4547.72	291.69	437.88	20449.8	615.82	26037.9	316.52	19475.8	646.98	26400.2	894.62	3790.71	669.12	8379	1048.78
133	217.3	28998.3	670.76	49033.5	542.84	24001.7	793.76	18960.5	382.94	6778.8	1202.12	2559.69	1773.66	1320.48	1526.02	448.56	515.78	616.77	502.66	21758.3	227.14	26810.3	95.94	11685.9	447.72	18556.7	359.16	9724.05	1743.32	4002.39	2131.18	2579.22	2403.42	745.92	1881.9	420.84	974.16	27594.6	350.14	50719.4	401.8	31159.8	185.32	41202	505.12	22591.2	1301.34	5952.87	1282.48
134	727.34	19270.4	314.88	20043.4	386.22	46809.6	667.48	34782.9	614.18	5690.79	246.82	3064.32	1839.26	1728.72	1041.4	1673.28	1496.5	629.37	610.9	32139.4	440.34	22406.6	330.46	13178.3	514.96	23916.1	949.56	11309.8	1008.6	4889.43	1779.4	3559.5	1106.18	553.14	1243.12	413.28	916.76	37062.9	1025.82	50059.2	427.22	36882.1	441.16	25889.8	922.5	25479.1	997.94	3665.34	615
135	613.36	29400.8	236.16	26221.9	279.62	23168.2	836.4	29474.5	303.4	8905.68	1175.06	5365.71	1104.54	2699.55	1066.82	629.37	2119.7	312.48	644.52	26625.7	1151.28	38262.4	229.6	23853.1	416.56	24836.5	439.52	6349.14	708.48	2283.12	1137.34	3316.95	1007.78	379.26	1961.44	387.45	874.94	30197.2	710.94	32093.5	496.1	25421.1	988.92	41952.3	1036.48	4899.51	629.76	6202.98	1425.16
136	839.68	19541.3	317.34	20612.3	510.86	31426.3	515.78	16850.6	604.34	4083.66	1190.64	5183.64	1145.54	1078.56	2542.82	1123.92	1324.3	460.53	588.76	17175.7	438.7	36243.9	1720.36	80531.6	195.98	19066.9	610.08	14256.3	429.68	7070.49	1109.46	1036.98	2747	858.06	1297.24	190.89	359.98	18981.9	405.9	18908.8	346.04	28559.8	565.8	29979.8	623.2	17085.6	503.48	4854.15	1572.76
137	582.2	17867.4	364.08	27005.6	732.26	40229.9	487.08	32926.9	682.24	16464.4	1186.54	5511.24	1913.88	2264.85	976.62	376.74	1332.5	214.83	335.38	28765.2	204.18	27507.7	254.2	28716	377.2	13056.1	273.06	18415.5	1522.74	9758.7	948.74	1840.23	2336.18	643.23	1604.74	1104.39	478.06	22079.6	189.42	20020.8	807.7	32326.6	69.7	12116.2	879.86	30831.6	1348.08	4495.68	976.62
138	264.86	18997.7	1051.24	61440.8	958.58	19427.9	388.68	18875.4	649.44	28595.7	710.94	4258.17	766.7	6665.4	570.72	362.25	779	584.01	515.78	33900.9	478.88	20572	313.24	30876.9	469.86	15346.8	410	13373.6	938.9	3866.94	1381.7	1437.03	1973.74	597.87	3317.72	829.71	309.14	28780.3	654.36	26560.2	466.58	33756	503.48	38105.6	264.86	7817.67	741.28	4735.71	879.04
139	536.28	29918.7	76.26	7913.43	730.62	28580.6	581.38	28508.1	1664.6	8341.83	2797.02	2031.12	1107.82	1860.39	1038.12	706.23	1794.16	297.36	461.66	26134.3	465.76	36164.5	616.64	26729	383.76	21591.4	596.14	8350.65	1293.14	4139.73	1334.96	2435.58	2517.4	599.13	1713.8	447.93	151.7	16976.6	391.96	26284.2	328	21841.5	567.44	30069.3	588.76	28704.7	757.68	3896.55	622.38
140	160.72	24607.2	187.78	5083.47	1050.42	35420.5	692.9	25069	511.68	22148.3	856.08	2493.54	995.48	1639.89	833.12	394.38	1562.92	492.66	105.78	21990.2	226.32	20161.9	420.66	20790.6	1280.84	54798.7	544.48	12363.8	688.8	4336.29	865.92	1559.25	1437.46	614.88	590.4	417.06	665.02	23027.8	280.44	24651.9	682.24	26751.7	428.04	19995.6	196.8	10575.2	871.66	3102.75	1182.44
141	389.5	21440.8	1077.48	51656.2	456.74	21912.7	34.44	17987.1	404.26	5052.6	1077.48	6604.29	1485.02	4304.79	953.66	460.53	1175.06	398.16	475.6	33249.5	435.42	51059	405.9	15942.1	667.48	24076.1	922.5	4560.57	1068.46	4203.36	1926.18	1003.59	1230	583.38	1871.24	320.67	1233.28	45123.1	463.3	27917.8	538.74	18130.8	462.48	15792.8	592.04	11207.7	838.04	2724.75	1307.9
142	318.16	16939.4	1035.66	33209.2	760.96	39501.6	443.62	31824.4	1147.18	4360.23	2509.2	4831.47	1847.46	1505.07	3600.62	459.9	1526.02	756	359.16	26209.9	372.28	19158.3	324.72	28932.8	352.6	25591.9	241.9	8073.45	709.3	4728.78	1805.64	2581.74	1507.98	732.06	1982.76	384.93	316.52	23614.9	855.26	39137.5	480.52	23544.4	406.72	31186.3	438.7	21322.3	2177.92	7548.03	560.88
143	650.26	29805.3	530.54	30097.6	490.36	20864.3	161.54	16804	5.74	12535.7	2622.36	1165.5	947.1	1968.12	956.12	328.23	1484.2	349.02	346.04	17631.8	165.64	30224.2	439.52	22903	680.6	29386.3	369.82	4682.79	750.3	6686.82	1155.38	3963.96	1916.34	525.42	1137.34	403.83	684.7	36306.9	283.72	36342.8	414.1	30058.6	82.82	23378.7	407.54	8186.22	1916.34	5729.22	693.72
144	432.14	25048.8	391.14	31309.1	533.82	19300.7	371.46	22529.4	312.42	19528.1	733.08	3006.36	1417.78	2469.6	1133.24	358.47	3811.36	498.96	370.64	24995.2	583.84	25070.8	832.3	21735.6	569.9	35804.8	16.4	123.48	1097.16	5698.35	1321.02	1411.2	1886.82	414.54	1448.12	354.06	471.5	27017.5	569.9	28619	251.74	21777.8	1345.62	24543.5	327.18	22627.7	2041.8	2318.4	1858.94
145	309.14	16826.7	582.2	23163.2	715.86	47100.1	277.98	17139.2	428.04	9319.59	556.78	8310.33	850.34	63.63	1599	568.26	1207.86	419.58	446.08	18963.6	369.82	29235.8	245.18	21101.8	218.94	24081.1	1206.22	9030.42	1209.5	5533.92	2133.64	2298.24	948.74	1096.83	1759.72	330.75	30.34	19315.8	752.76	22417.3	970.06	38086	72.16	23233.1	561.7	7813.89	893.8	5264.91	1548.98
146	541.2	14967.5	118.9	20135.4	783.1	23785	637.14	16499.1	672.4	7341.39	738	1699.74	3797.42	1216.53	1612.12	555.03	2757.66	566.37	273.06	26373.1	767.52	29528.1	834.76	32162.1	455.92	20504.6	799.5	12756.2	970.88	7720.65	3630.14	793.8	1243.94	753.48	2182.02	742.14	1052.88	35328.5	908.56	32089	661.74	36200.4	949.56	41513.2	407.54	9090.9	2327.16	10951.9	860.18
147	573.18	28558.5	227.96	27541.1	262.4	26197.9	123.82	17037.7	831.48	47408.1	639.6	2181.06	1595.72	3316.32	3277.54	498.96	2054.92	217.35	756.86	23746.6	639.6	26333.4	560.06	28098	826.56	47957.5	399.34	9858.87	605.16	4213.44	2020.48	1490.58	1386.62	440.37	809.34	388.08	829.02	26970.3	233.7	19148.8	179.58	22627.7	295.2	26351.6	877.4	188.37	396.88	8188.11	1670.34
148	97.58	26063.7	430.5	17805.7	1102.08	61371.4	499.38	34934.1	449.36	18175.5	748.66	3996.09	1379.24	1510.11	1442.38	492.03	2397.68	572.67	643.7	30468.1	505.94	19639	1335.78	42978.6	601.06	35184.2	670.76	8694	563.34	2859.57	395.24	1440.18	1619.5	1709.19	1649.02	321.3	478.06	23394.4	341.12	22899.9	367.36	22842.5	497.74	27165.6	430.5	16611.2	1228.36	4992.12	780.64
149	501.84	33880.8	749.48	33630	798.68	27138.5	451	15288.2	420.66	192.15	558.42	2628.36	803.6	1311.66	1437.46	582.75	1585.88	419.58	443.62	19234.5	695.36	27611.6	854.44	27413.2	1144.72	37901.4	329.64	10163.2	1048.78	4471.74	1742.5	4188.24	1526.84	552.51	2296.82	500.85	377.2	24306.7	245.18	38620.9	765.06	42462	38.54	26545.7	621.56	13265.3	1258.7	4253.13	1539.96
150	1092.24	51091.1	734.72	36129.2	374.74	17465.5	249.28	14577.6	333.74	11200.1	1086.5	3420.9	1212.78	1310.4	3372.66	573.3	2201.7	641.34	130.38	16479.5	565.8	28015.5	273.88	20388.7	50.84	15129.5	333.74	8755.74	236.16	6005.79	2005.72	1158.57	1277.56	438.48	1459.6	470.61	473.96	25386.5	159.08	23592.9	550.22	23785	523.16	16846.8	406.72	14426.4	1280.84	10636.3	1594.9
151	592.04	23386.2	112.34	16810.9	524.8	33674.1	443.62	30271.5	594.5	7130.34	324.72	2920.68	2693.7	719.46	954.48	544.32	1741.68	810.81	534.64	22479.7	338.66	21430.1	493.64	22314	1239.02	45249.1	143.5	1045.8	1300.52	7620.48	5035.62	1689.03	1758.9	510.93	1250.5	409.5	256.66	18748.2	360.8	15542.1	380.48	30340.8	202.54	19892.9	409.18	16124.2	918.4	6237.63	798.68
152	216.48	22437.4	369	18244.8	495.28	27559.3	246	33131.1	921.68	6711.39	959.4	5072.13	1951.6	862.47	1887.64	790.02	1573.58	3160.08	213.2	24516.4	812.62	44348.2	324.72	23148.7	842.14	32185.4	629.76	7150.5	2943.8	7156.17	4595.28	2391.48	1193.92	561.33	5118.44	702.45	714.22	21734.4	312.42	20883.9	532.18	28505.6	228.78	11436.4	443.62	29949.6	2329.62	2220.75	1466.98
153	746.2	29710.8	1407.12	60359.7	437.88	22751.8	743.74	31932.8	340.3	5760.09	3159.46	1131.48	706.84	5678.19	1421.06	593.46	2101.66	338.31	593.68	28848.3	721.6	28214.5	745.38	28268.7	533	16875.8	662.56	16905.4	1777.76	14301.6	609.26	1026.27	1362.84	726.39	1843.36	376.11	341.12	12859.6	639.6	30486.3	555.96	27341.4	645.34	35474	437.88	31505.7	1245.58	4056.57	896.26
154	652.72	31496.2	336.2	26271.6	261.58	18728	619.1	26540	254.2	885.15	724.88	5450.13	1175.88	1451.52	2445.24	502.11	1269.36	377.37	166.46	39337.8	89.38	19366.8	858.54	25993.8	631.4	34822	647.8	19885.3	1303.8	6720.21	1056.16	2028.6	2095.92	1287.72	3309.52	628.11	214.84	20945	542.02	23720.8	783.92	27992.8	629.76	26004.5	725.7	8925.84	906.92	5947.2	953.66
155	399.34	26455	223.86	21565.5	597.78	38690.2	467.4	19909.9	157.44	7716.87	1126.68	3071.88	1462.06	2192.4	915.94	534.24	1726.92	342.09	595.32	19671.1	1317.74	69824.8	719.96	23787.5	284.54	17882.6	454.28	10266.5	447.72	16754.2	2305.84	1813.77	1848.28	784.35	897.9	615.51	504.3	21969.4	145.14	28457.7	605.98	33402	458.38	28311.6	326.36	7034.58	642.06	2997.54	1321.02
156	562.52	32523.1	423.94	27207.8	230.42	12185.5	331.28	15751.3	264.04	10148	145.96	3101.49	1166.86	1458.45	967.6	704.97	1267.72	359.1	128.74	33682.9	1126.68	44704.2	683.06	23469.4	491.18	22843.8	1330.86	12748	554.32	6042.33	1530.94	1920.24	4254.16	551.25	2646.96	657.72	446.08	24372.2	446.9	19788.9	587.12	30756.6	631.4	21546.6	543.66	13829.8	2873.28	5986.89	1265.26
157	160.72	19965.3	622.38	33963.3	559.24	34580.1	266.5	16696.3	1053.7	6932.52	1019.26	4618.53	878.22	735.84	1043.04	418.32	2076.24	401.31	402.62	16684.3	374.74	25392.8	196.8	15246.6	156.62	20686.7	1944.22	4182.57	159.9	3093.93	1599	1601.46	564.98	483.21	1074.2	422.73	708.48	21526.5	423.12	19535	621.56	15915.7	1137.34	33476.9	545.3	28037.5	1923.72	2193.66	1266.9
158	609.26	33844.9	458.38	53451.7	272.24	12629.6	461.66	29342.2	136.94	11427.6	1619.5	2926.35	1450.58	1494.99	1823.68	363.51	1294.78	669.69	370.64	19859.5	271.42	41214.6	457.56	36218.7	499.38	35033.7	414.92	11096.8	1398.1	7265.79	828.2	1386	4012.26	359.1	2492.8	342.72	327.18	20187.7	555.14	23705.6	671.58	47395.5	414.92	24202.1	45.1	34419.4	543.66	5721.03	1199.66
159	355.06	17700.5	769.16	40701.8	637.14	22416	615	24311.1	764.24	7558.74	938.08	3006.36	1450.58	1237.95	1483.38	740.88	600.24	832.23	751.94	22772.6	418.2	22730.4	605.16	26894.1	656.82	29710.8	288.64	8606.43	1749.88	5651.73	1274.28	1177.47	1091.42	594.09	4830.62	510.3	154.16	28359.4	528.9	28905	1155.38	69060.6	807.7	30339.5	569.08	21081.1	285.36	3484.53	1004.5
160	498.56	21533.4	556.78	28106.8	180.4	20956.3	503.48	14668.9	527.26	9146.34	1621.96	3102.75	804.42	2800.98	947.92	774.27	1959.8	362.88	633.04	20619.3	575.64	26458.1	342.76	19865.8	249.28	31954.9	537.92	18830.1	1280.02	4420.71	1256.24	1458.45	1361.2	429.66	4393.56	747.18	719.14	40662.1	508.4	16871.4	390.32	34324.3	273.88	29611.3	380.48	11241.1	1895.84	1908.27	4938.04
161	319.8	16526.8	100.86	25445.7	750.3	26811.5	379.66	27371	432.14	25927	936.44	4496.94	2279.6	825.93	1640.82	323.19	868.38	337.68	490.36	19018.4	824.92	35569.2	29.52	20682.9	592.86	20211.7	323.08	14623.6	1016.8	5017.95	2094.28	2156.49	1448.12	339.57	1710.52	333.9	2004.08	99919.9	453.46	17549.9	490.36	17599.7	564.98	29919.3	354.24	19994.9	339.48	5747.49	590.4
162	411.64	24317.4	571.54	17677.2	412.46	17726.9	268.14	20779.3	241.9	9022.23	2110.68	6573.42	922.5	1486.8	1845	726.39	4004.06	511.56	137.76	17799.4	86.92	26378.1	347.68	26557	255.84	18059.6	232.88	5858.37	920.04	6644.61	1457.14	2976.75	1691.66	381.15	1052.06	488.88	1047.96	44601.5	723.24	35843.2	448.54	19895.4	2332.08	149082	232.06	18738.1	270.6	3189.69	199.26
163	238.62	15766.4	278.8	19073.9	519.88	19448.7	319.8	22629.6	574.82	16373.1	633.86	2768.22	1907.32	3064.95	1704.78	424.62	2318.14	674.1	298.48	21650.6	495.28	22302.6	1271.82	51579.4	784.74	46132.4	85.28	8569.89	978.26	7211.61	968.42	441.63	1264.44	967.05	954.48	323.82	378.02	22606.9	427.22	33369.2	918.4	22364.4	533	22728.5	764.24	22009.7	1130.78	7876.26	942.18
164	132.02	16712.6	123	15761.3	491.18	14533.5	426.4	14494.4	447.72	13563.9	1020.08	4851	765.06	1203.3	1446.48	635.67	2486.24	511.56	146.78	16442.4	722.42	36397.6	398.52	24503.2	398.52	23278.5	204.18	17522.8	247.64	4375.35	1545.7	2073.33	1867.14	690.48	1874.52	432.18	468.22	20480.7	345.22	20957.6	419.02	25039.3	566.62	16747.3	424.76	9906.12	776.54	12496.7	879.86
165	224.68	22033	805.24	29849.4	196.8	28771.5	161.54	16687.4	828.2	8006.04	1821.22	7602.84	529.72	2356.83	1735.12	815.85	2236.96	524.79	596.14	39594.9	562.52	27159.9	1112.74	26427.9	398.52	32405.3	970.06	11011.8	482.98	3764.25	3250.48	1443.33	1713.8	706.86	2553.48	447.3	614.18	18997	181.22	15333.6	755.22	29493.4	382.94	20240	955.3	23704.4	759.32	3255.84	1002.86
166	220.58	32972.9	607.62	27468	974.98	51222.8	300.12	33824.1	1774.48	8695.26	2364.06	3196.62	1140.62	1365.21	1584.24	476.91	1364.48	371.07	304.22	23728.9	641.24	27950.6	569.08	21679.6	105.78	26362.3	527.26	6802.11	1185.72	7728.84	2605.96	1047.06	5398.88	960.75	1169.32	343.35	449.36	17308	669.94	31593.9	572.36	34651.3	446.9	25450.1	434.6	21571.2	400.98	5615.19	2710.92
167	478.88	21659.4	688.8	22331.6	253.38	35370.1	562.52	29261.6	247.64	6381.27	1825.32	6032.88	533.82	1585.08	10531.3	4861.08	2124.62	612.99	502.66	16711.4	699.46	23965.2	223.86	24110.7	542.84	21658.8	501.84	22835.6	1154.56	4719.33	1044.68	2837.52	567.44	709.38	2315.68	498.96	633.04	28907.5	552.68	20740.9	590.4	20604.2	264.86	19119.9	571.54	19493.5	1056.16	5630.94	1169.32
168	391.14	19877.1	542.02	22014.1	279.62	25116.8	323.9	28002.2	332.92	13356.6	596.14	5242.86	2189.4	1050.84	1709.7	71.82	2601.86	632.52	827.38	45931.4	595.32	31762.7	255.84	29236.4	7.38	24473.6	214.02	19937.6	557.6	2850.12	1813.02	960.75	2057.38	248.85	1489.94	512.19	621.56	21902.6	291.92	16680.5	684.7	44789.9	332.92	24377.2	378.84	6024.06	894.62	3850.56	2095.1
169	455.92	16996.1	569.9	19884.7	514.14	27944.3	396.06	29790.2	390.32	5822.46	1384.16	6844.95	1314.46	1198.26	763.42	366.66	3247.2	520.38	266.5	29673	514.96	34018.1	547.76	22914.4	314.88	17861.8	478.06	8527.68	275.52	3955.14	1243.12	1077.3	1155.38	502.11	1607.2	404.46	899.54	34492.5	287	16257.1	911.02	34112	382.12	20994.8	170.56	8981.91	687.16	2686.95	1600.64
170	697	37263.9	583.02	21212.7	624.84	23885.8	351.78	31733.1	228.78	7328.79	545.3	4435.83	3006.12	1849.05	1822.86	1480.5	1774.48	603.54	296.84	23595.4	169.74	19012.1	425.58	42981.8	624.02	30016.3	338.66	6558.93	788.02	2421.09	1211.14	1448.37	1246.4	353.43	2556.76	1451.52	577.28	22153.9	701.1	32623.9	903.64	45944.6	202.54	18388.4	975.8	3589.11	1220.98	5085.36	929.88
171	616.64	24763.4	521.52	21081.7	681.42	22253.5	410.82	16618.1	567.44	9566.55	688.8	2272.41	1266.08	1354.5	1027.46	490.77	1363.66	610.47	715.86	29598	641.24	26904.2	381.3	18273.8	282.08	18580.6	396.06	6108.48	988.1	6386.94	1016.8	1197	1055.34	557.55	1363.66	379.89	390.32	22169.7	1274.28	53068.1	571.54	17119.6	616.64	20560.7	441.16	11822	419.84	3444.84	1762.18
172	711.76	23344	475.6	28760.1	644.52	20322.5	268.96	9216.27	517.42	4997.16	674.04	6703.2	970.88	2617.02	1533.4	808.29	2135.28	367.29	452.64	28164.2	332.1	18091.1	366.54	25863.4	392.78	4018.14	776.54	25365.1	610.9	3194.1	2830.64	538.02	1594.9	554.4	4524.76	991.62	697.82	28104.3	603.52	29712.1	589.58	43969.6	390.32	20390.6	544.48	10007.5	703.56	6303.15	1053.7
173	489.54	27948.1	509.22	33766.1	768.34	31848.4	452.64	29960.9	598.6	8679.51	3352.98	2812.32	1184.9	2877.84	1109.46	452.34	1454.68	255.15	848.7	22697	728.98	18347.5	573.18	25583.7	629.76	38347.5	661.74	24323.7	348.5	5232.15	1785.14	1599.57	1005.32	495.81	1418.6	428.4	797.04	13738.4	599.42	39239.6	107.42	22995.6	236.16	26575.3	37.72	13175.2	726.52	11004.2	1248.86
174	758.5	26667.9	291.92	22405.3	839.68	45671.2	217.3	15788.4	591.22	7819.56	747.02	5365.08	472.32	2753.73	2933.14	700.56	1329.22	299.88	154.16	14612.2	317.34	43442.9	390.32	18704.1	601.88	24711.8	306.68	5259.87	1076.66	4173.12	1811.38	1420.02	1671.16	423.99	1250.5	600.39	693.72	20563.2	283.72	16036	223.04	19094	615.82	28717.9	724.88	12698.9	5153.7	4933.53	686.34
175	632.22	32726	273.06	26298.1	568.26	34387.9	432.14	16481.4	899.54	14630.5	232.88	4697.28	692.08	1102.5	1515.36	1064.07	961.04	1283.31	214.02	20057.9	801.14	25719.1	389.5	35213.2	332.92	14814.5	400.98	19023.5	1205.4	5638.5	1315.28	1639.89	900.36	543.06	1586.7	318.78	478.06	29166.5	96.76	18616.5	268.14	31372.1	933.16	33045.4	533.82	6660.36	2245.16	5838.84	1110.28
176	654.36	19627	129.56	13989.1	197.62	19867.7	322.26	13986.6	243.54	6909.21	565.8	4417.56	716.68	1171.17	1004.5	479.43	931.52	469.35	166.46	17096.3	919.22	31407.4	208.28	30529.2	441.16	29021.6	133.66	7438.41	1678.54	4042.08	1703.96	1512.63	899.54	571.41	2689.6	582.75	475.6	29361.2	201.72	24440.2	387.86	14890	1049.6	43526.1	271.42	11358.3	2888.86	3824.1	2590.38
177	493.64	38088.5	760.14	40047.2	453.46	22108	763.42	14540.4	355.06	16142.5	609.26	2659.86	1280.02	910.98	1839.26	278.46	3093.86	267.75	531.36	27371.6	555.96	30723.8	710.12	27001.8	393.6	32981.8	867.56	20567.6	103.32	2228.31	1981.12	2144.52	1882.72	507.78	5047.1	538.02	579.74	22234.6	683.06	37081.2	445.26	22489.7	582.2	22804.7	528.08	9860.13	2817.52	2109.24	1022.54
178	783.1	37628	149.24	23470	190.24	21120.8	107.42	26909.8	396.88	11956.8	732.26	3084.48	3917.96	1776.6	1316.1	363.51	1487.48	497.07	432.14	17703.6	47.56	15894.3	938.9	33295.5	238.62	21295.3	476.42	7300.44	1598.18	143.64	3089.76	669.06	2503.46	417.69	1034.84	486.36	591.22	35778.3	313.24	21107.5	525.62	31493.1	119.72	16518	95.94	7749	1160.3	8938.44	533.82
179	242.72	16695	602.7	43875.1	528.9	33295.5	227.96	25361.3	314.88	12048.8	1780.22	5765.13	2296.82	737.1	1425.98	403.2	1257.88	1018.71	731.44	22855.8	889.7	33068.1	191.88	25777.1	665.02	31275.7	864.28	25873.5	1238.2	5612.67	1384.98	2062.62	5067.6	4432.68	1389.9	470.61	356.7	14056.6	441.16	22262.3	869.2	37056	165.64	20645.1	1834.34	9223.2	665.02	6079.5	1229.18
180	854.44	31168	559.24	31544.1	562.52	19228.2	443.62	42589.9	255.02	5310.27	196.8	1839.6	883.14	2142	740.46	689.22	1624.42	380.52	151.7	12727.9	322.26	18302.1	624.84	32262.3	297.66	19361.8	851.98	6676.74	600.24	8991.36	713.4	2146.41	651.08	314.37	1940.94	429.66	321.44	18581.8	492.82	29392	132.84	26592.3	751.12	27939.9	413.28	4751.46	626.48	6048	3198.82
181	681.42	36008.3	466.58	26218.1	491.18	27312.4	244.36	17148.6	551.86	14888.2	924.14	10720.1	1098.8	1856.61	1648.2	1148.49	1094.7	306.81	665.02	24490.6	307.5	20399.4	479.7	29661.7	820.82	25078.4	679.78	10926.1	750.3	5151.51	878.22	1165.5	1718.72	444.78	1351.36	424.62	277.98	22136.9	473.14	28241.6	82	17232.4	572.36	18803	760.14	12184.8	947.92	4951.8	801.14
182	38.54	24988.9	495.28	28355	158.26	27342	106.6	21104.4	420.66	136.08	617.46	1898.19	2557.58	1861.02	1594.08	542.43	1910.6	738.99	454.28	21449.6	392.78	15918.2	778.18	20954.4	836.4	48088.5	1163.58	23279.1	1174.24	4227.3	1057.8	1328.04	528.08	356.58	1567.02	436.59	438.7	18253.6	140.22	38017.4	259.12	22976.7	381.3	27834	629.76	16914.2	815.08	6296.22	847.06
183	590.4	19591.7	191.06	13626.3	159.9	32263.6	86.92	21823.8	92.66	14153	719.14	2770.11	1610.48	1029.42	1287.4	507.15	4440.3	549.99	100.04	16226.3	285.36	19435.5	510.86	21670.1	845.42	36897.2	287	6966.54	1395.64	5870.97	3793.32	842.94	2991.36	422.1	1986.86	362.25	268.14	28857.8	419.84	26588.5	338.66	22202.5	619.1	21224.1	555.96	14081.8	681.42	4827.06	1671.98
184	530.54	24440.8	137.76	22584.9	105.78	22140.1	305.04	30818.3	54.12	12290.7	1722.82	4113.27	2601.86	2628.99	1632.62	1006.74	1262.8	442.89	508.4	30099.5	970.06	33475.1	174.66	14785.5	594.5	27481.2	312.42	28171.7	694.54	5002.2	1237.38	2954.07	1247.22	737.1	1694.12	561.33	796.22	29388.2	592.86	25259.2	644.52	26238.2	224.68	14140.3	274.7	5935.86	1534.22	6570.9	2893.78
185	367.36	20367.3	523.16	36083.9	555.14	35736.8	801.14	32872.1	548.58	16538.8	741.28	3372.39	1872.88	1953.63	1483.38	793.8	1910.6	544.32	141.04	16537.5	218.12	18004.1	423.12	25002.8	69.7	7842.24	118.08	4158.63	1065.18	5310.9	1075.84	2686.95	1627.7	750.96	727.34	501.48	364.9	24804.4	858.54	23189	615.82	30975.2	488.72	17141.7	633.04	13393.8	751.12	4105.08	443.62
186	1375.14	36827.9	150.88	23217.4	103.32	14292.2	161.54	29912.4	510.04	12728.5	505.12	2344.23	1837.62	1084.23	4495.24	546.21	1097.16	466.2	467.4	30823.4	278.8	29931.3	855.26	35079	469.04	38634.8	144.32	4914	700.28	5600.07	872.48	2146.41	3063.52	366.66	1343.16	383.67	634.68	16298.1	924.96	24033.2	681.42	34996.5	1215.24	45598.1	89.38	10164.4	779	5521.95	1112.74
187	1041.4	30946.2	454.28	15769.5	309.14	31427.5	317.34	18716	376.38	5978.07	1753.98	16135.6	900.36	824.67	2833.92	1127.7	1464.52	541.17	182.86	41534	504.3	33392.5	966.78	21208.3	710.94	21069.1	260.76	19621.3	2849.5	1612.17	3282.46	6186.6	921.68	1278.9	2564.14	510.3	385.4	36489	865.92	28660.6	374.74	32019.1	324.72	26831.7	361.62	12605.7	521.52	2918.79	2006.54
188	372.28	19746.7	519.88	11888.7	223.86	28971.8	948.74	22305.8	309.96	7697.34	913.48	2674.35	1467.8	1893.15	976.62	639.45	1257.88	1031.31	997.12	32710.9	528.9	40320.6	50.84	19629.5	825.74	58828.8	938.08	9678.69	652.72	3741.57	1766.28	1821.96	2428.02	999.81	1808.92	311.85	1220.98	36473.2	159.08	25053.8	404.26	36472	775.72	57514	273.88	13162.6	997.94	8505.63	916.76
189	584.66	26266.6	506.76	40085	59.86	21842.7	591.22	22566	602.7	18224.6	711.76	4264.47	1773.66	1993.32	1966.36	385.56	3389.06	720.09	607.62	31432	396.88	21639.9	440.34	32884.7	528.08	44725	885.6	7961.31	1289.86	3357.9	1385.8	1672.65	2470.66	316.26	2654.34	453.6	555.96	26528	1732.66	65257.9	89.38	26791.4	537.1	30677.2	282.9	8605.8	1093.06	6668.55	1439.1
190	221.4	24157.3	256.66	21530.9	803.6	44557.4	540.38	36562.1	627.3	5648.58	1015.16	5718.51	1989.32	1753.92	1546.52	211.68	5078.26	486.36	1339.06	72059.4	664.2	25131.3	405.9	29567.8	328	15423	760.14	9121.77	585.48	2857.68	1358.74	2908.71	3126.66	669.06	816.72	533.61	829.84	33664.1	13.12	20490.1	662.56	19630.8	252.56	22589.3	482.98	10036.5	767.52	5462.1	1195.56
191	555.96	14030.7	88.56	21270.7	629.76	31433.2	410.82	13856.8	531.36	6798.33	929.06	7033.32	877.4	1011.78	1986.04	576.45	4610.86	381.78	258.3	19657.9	597.78	25961.7	587.94	29938.2	59.86	14994	736.36	18849	845.42	4379.13	1148	2482.2	935.62	710.01	1937.66	504.63	532.18	29020.3	171.38	16025.3	131.2	21390.4	727.34	34261.3	177.12	14680.9	459.2	3010.14	1457.96
192	699.46	35223.3	145.96	16010.2	369	33122.2	218.12	17500.1	608.44	12311.5	805.24	4877.46	1043.04	1448.37	1369.4	783.72	2560.04	691.74	334.56	18206.4	633.04	29931.3	359.16	19938.2	408.36	29296.9	272.24	5246.01	741.28	4205.25	1148	2296.35	1834.34	687.96	846.24	356.58	190.24	15216.4	651.08	37849.1	740.46	32078.3	853.62	35387.7	127.92	8801.1	779.82	4473.63	1303.8
193	85.28	19313.3	177.94	18330.5	542.02	32801.6	378.02	18551	633.86	13264.6	1626.06	5558.49	763.42	720.72	2045.9	624.33	825.74	689.22	103.32	29160.2	317.34	22902.4	210.74	22411.6	687.16	24539.1	542.02	18445.1	417.38	3289.86	1446.48	1377.18	798.68	1087.38	2318.96	1050.84	821.64	23450.5	353.42	25490.4	728.16	31108.1	49.2	23880.2	339.48	7261.38	986.46	2751.84	902
194	312.42	19083.3	384.58	25176.7	882.32	58753.8	22.96	16082.6	597.78	27353.3	1062.72	2351.16	439.52	1331.82	1946.68	456.12	3046.3	611.1	1079.12	56183.4	643.7	34816.3	593.68	24294.7	434.6	32145.8	352.6	13734.6	1328.4	3699.99	1129.14	2450.07	1731.84	839.79	2273.04	534.24	465.76	25860.2	642.88	24787.3	478.88	37148.6	48.38	29100.3	1145.54	8578.71	497.74	3951.99	1149.64
195	459.2	22843.8	132.02	18137.7	861	22345.5	309.14	17170.7	305.86	6688.71	610.08	4839.66	1500.6	2101.68	1455.5	611.1	4304.18	558.18	814.26	43064.3	630.58	31491.2	295.2	35467.7	338.66	25280.6	578.1	18437.6	1833.52	5581.8	867.56	1179.36	3679.34	395.64	1220.16	500.85	652.72	32940.2	497.74	15340.5	128.74	27500.8	369.82	18809.3	2004.08	168999	2063.94	4662.63	624.02
196	352.6	24095	160.72	24815.7	244.36	18360.1	596.96	22400.9	685.52	5002.83	1840.08	11396.7	337.02	3745.98	924.96	553.77	790.48	520.38	728.16	24536	430.5	19126.8	873.3	49017.8	1170.96	38213.9	1084.04	6501.6	848.7	3535.56	1691.66	2568.51	1307.9	522.9	2065.58	823.41	528.08	25837.6	199.26	21227.8	372.28	23829.1	512.5	24999	546.12	6533.1	287.82	5446.35	1296.42
197	209.1	20807.6	335.38	26570.9	533.82	19983	222.22	22843.8	560.06	15068.3	965.96	3511.62	2396.86	48.51	3516.16	378	1341.52	682.29	141.04	25903.7	444.44	36102.1	364.9	19080.2	820.82	31201.4	337.02	6198.57	1025.82	4994.01	2062.3	1959.3	6415.68	830.97	1813.02	297.36	505.94	28623.4	1164.4	39333.4	403.44	19038	799.5	45811.1	242.72	13145	820.82	2727.9	1256.24
198	373.92	25396.6	509.22	35225.2	271.42	28425	404.26	33187.8	449.36	8295.84	2002.44	4277.07	674.86	992.25	1075.84	452.97	1813.84	1183.14	815.08	29251.5	769.98	38179.9	508.4	14987.7	398.52	22090.3	396.06	24102.5	257.48	5820.57	1212.78	1897.56	1537.5	612.99	1104.54	730.8	514.96	23674.8	595.32	37662	356.7	20361	369.82	26302.5	324.72	16809.7	861.82	3844.89	615
199	490.36	27971.4	86.92	23711.9	391.96	19499.1	361.62	18402.3	142.68	6494.67	1436.64	3497.76	738.82	971.46	1703.96	567	1332.5	368.55	1123.4	45002.8	241.9	21761.5	500.2	22553.4	256.66	24259.4	542.02	20504.6	1674.44	8655.57	1972.1	1788.57	1774.48	817.11	1613.76	607.32	819.18	37888.8	886.42	27325.6	433.78	27073.6	556.78	15305.2	417.38	15755	1363.66	8276.94	1676.08
200	672.4	16781.3	302.58	35865.9	223.86	17582.7	370.64	31292.7	467.4	16364.2	2947.08	4369.68	1184.9	2522.52	2277.14	478.8	2272.22	408.87	1160.3	25979.9	703.56	33807.1	528.08	22020.4	432.96	25542.1	719.14	14553	792.12	2732.31	2841.3	991.62	2294.36	904.68	979.08	778.05	1209.5	54403	353.42	28251.7	455.92	25436.9	296.02	21884.9	528.9	16286.1	745.38	3813.39	983.18
201	588.76	18297.1	646.16	19041.1	337.84	22815.4	371.46	25811.7	883.96	5324.13	694.54	3729.6	1006.14	2733.57	419.02	35452.6	2059.02	762.3	1046.32	33398.8	54.12	17289.1	200.9	23057.4	431.32	28074.7	385.4	14044	463.3	3981.6	997.94	1319.22	1995.88	822.78	1915.52	727.02	834.76	17892.6	232.06	7801.92	348.5	18103.1	351.78	24379.1	502.66	16252.7	978.26	3421.53	463.3
202	685.52	14129	994.66	35220.8	541.2	35453.9	306.68	15593.8	123	8863.47	1127.5	4776.03	1093.88	1820.07	2595.3	647.64	1821.22	493.92	600.24	28758.9	625.66	34042.7	522.34	30129.8	53.3	22789.6	563.34	9658.53	254.2	3710.07	2605.96	1806.21	1117.66	747.81	592.86	452.34	378.84	26276	60.68	20235	105.78	23442.9	399.34	17122.1	605.98	10218	698.64	3808.98	790.48
203	689.62	28182.4	463.3	8896.86	502.66	22324.1	678.96	23122.9	545.3	4726.89	751.94	2596.86	1436.64	852.39	1875.34	486.36	1712.16	504	660.1	22643.5	379.66	16484.6	200.08	19351.7	264.04	28268.7	0.82	5836.32	1110.28	2059.47	3612.92	3336.48	997.94	515.97	3182.42	834.75	888.06	67008.7	744.56	26023.4	478.06	16853.1	170.56	16660.3	243.54	577.08	1080.76	7907.13	795.4
204	640.42	22778.3	302.58	32258.5	182.86	17444.1	451.82	18293.3	564.16	6247.08	1401.38	9236.43	1006.96	2493.54	956.12	522.27	3666.22	811.44	407.54	16809.7	69.7	23725.8	251.74	24284.6	440.34	16906.1	1307.9	4947.39	964.32	5733	1856.48	1143.45	1376.78	449.82	1368.58	432.81	406.72	22153.3	408.36	15498.6	786.38	27707.4	316.52	19546.4	569.9	28673.8	555.96	4740.75	2105.76
205	253.38	21563	350.14	16695	203.36	31458.4	414.1	21830.1	67.24	9391.41	1650.66	8682.66	1523.56	2559.69	1794.98	860.58	1839.26	476.28	883.96	34328.7	198.44	28509.4	390.32	25193.7	646.16	31086.1	230.42	5985.63	841.32	3253.95	980.72	4099.41	1892.56	1886.22	807.7	252.63	797.04	33665.9	505.12	23921.7	276.34	29627.6	258.3	19777	713.4	16577.8	646.98	3740.31	1960.62
206	190.24	21134	170.56	30161.9	546.12	33730.8	378.84	21558	225.5	4976.37	924.14	4338.81	1511.26	1314.18	815.08	564.48	1900.76	378	792.12	46252.7	414.1	26449.3	554.32	33177.1	459.2	33113.4	163.18	7207.83	424.76	2502.36	1510.44	2087.82	2108.22	684.81	2264.02	513.45	683.06	21236	595.32	16677.4	537.1	24911.5	587.94	21584.4	687.98	13859.4	1097.16	4310.46	1664.6
207	340.3	18930.2	496.1	18716.7	865.92	28174.9	802.78	52970.4	664.2	12244.7	450.18	2676.24	1200.48	1140.93	1544.88	781.2	1519.46	793.8	692.9	17662.1	546.94	25567.3	852.8	18266.2	594.5	13293	414.92	12685.7	2847.86	3320.1	3892.54	1106.91	2520.68	1001.07	1468.62	323.19	378.02	11457.8	609.26	32344.8	522.34	27375.4	541.2	16654.1	797.04	21791.1	1469.44	5891.13	1054.52
208	710.94	34816.3	323.08	31450.2	550.22	21588.2	152.52	15643.5	701.1	10312.5	890.52	2768.22	1647.38	5141.43	1652.3	308.07	3381.68	452.97	713.4	27283.4	323.08	35062.6	534.64	36090.8	519.88	21050.2	976.62	12080.9	1199.66	3281.04	1649.84	2479.68	1213.6	489.51	1819.58	500.85	468.22	38891.2	656	23443.6	747.02	26642.1	670.76	31592.6	655.18	7086.24	1098.8	8199.45	3510.42
209	738	38288.9	667.48	26146.3	213.2	20919.8	124.64	17939.2	877.4	14806.3	1616.22	1375.92	1144.72	831.6	1011.88	481.95	1584.24	605.43	918.4	26357.3	563.34	32395.9	191.88	23006.3	609.26	31735.6	532.18	22222.6	767.52	4606.56	2179.56	1321.11	1863.86	541.17	1507.16	444.78	18.04	12886.7	328	20470	358.34	27759.1	625.66	30416.4	477.24	13076.9	895.44	4774.77	977.44
210	510.04	20955.1	748.66	36621.9	571.54	22537	386.22	9318.33	431.32	6930	464.94	2766.33	2105.76	2320.29	3149.62	422.73	1582.6	331.38	656	22404.7	163.18	17686	137.76	18729.9	4074.58	186128	541.2	13769.3	518.24	3407.67	1375.96	2419.2	1144.72	398.16	974.98	732.06	999.58	60854.8	82	17806.9	361.62	20750.9	814.26	54483.7	278.8	9650.97	1352.18	4277.7	1229.18
211	370.64	18331.7	783.1	14224.1	484.62	26219.3	173.84	20065.5	838.86	8137.08	859.36	2632.77	1951.6	2339.19	1225.08	410.76	1321.84	359.1	342.76	11958	492.82	22807.9	8.2	10884.5	202.54	19647.8	1005.32	19567.2	781.46	7838.46	1847.46	2016	2040.98	2937.06	2407.52	503.37	558.42	22450.7	215.66	19939.5	329.64	36064.4	214.84	35808.6	665.84	40186.4	915.12	5313.42	479.7
212	616.64	28604.5	702.74	27849.8	730.62	46655.3	643.7	17905.2	645.34	14950.5	694.54	3351.6	2224.66	470.61	1512.9	856.8	1518.64	466.2	615	16599.2	486.26	45117.4	368.18	27715.6	286.18	29950.8	637.96	17838.4	1779.4	7890.75	1466.98	2996.91	850.34	580.23	2321.42	430.92	327.18	26425.3	1001.22	43728.9	774.9	31542.8	253.38	24668.3	618.28	11679.6	882.32	6396.39	637.14
213	309.14	21968.7	168.92	21876.8	333.74	26827.9	587.94	26594.8	299.3	6692.49	1244.76	6162.03	1399.74	895.23	816.72	328.86	3015.14	695.52	597.78	14604	633.86	25199.4	735.54	24641.2	532.18	18036.3	513.32	16142.5	859.36	4328.73	519.88	532.98	692.08	399.42	2905.26	997.92	182.04	21200.8	360.8	12707.1	485.44	18751.3	543.66	35125	508.4	15596.3	300.94	5362.56	915.94
214	452.64	28116.9	550.22	29087.7	358.34	33876.4	213.2	16951.4	343.58	11461	1317.74	4052.79	1234.1	1519.56	1734.3	948.15	1514.54	322.56	343.58	31501.3	351.78	17527.2	485.44	32516.8	514.14	22243.4	475.6	23275.3	1232.46	37105.7	797.86	1555.47	1150.46	416.43	3385.78	1064.7	153.34	26145.6	870.02	63181.4	273.06	45049.4	673.22	20466.2	609.26	11964.3	659.28	5407.92	908.56
215	432.96	24188.8	359.16	21033.2	767.52	42767.6	314.88	18232.2	1216.88	3926.79	2509.2	12923.8	527.26	864.36	703.56	1001.7	2009.82	741.51	497.74	46222.5	789.66	35240.9	886.42	29186.6	136.12	21176.2	279.62	11602.7	999.58	4184.46	668.3	1887.48	1832.7	1189.44	2010.64	294.21	738.82	32866.5	718.32	40124.1	557.6	35669.3	561.7	23534.9	607.62	15641	735.54	3642.03	1252.96
216	890.52	32458.2	572.36	14907.1	548.58	25048.2	766.7	45491	1950.78	10740.9	1753.98	2751.84	1142.26	1761.48	861.82	403.83	5538.28	568.89	619.1	30508.4	138.58	33780.6	263.22	34484.9	134.48	19063.2	268.96	10800.1	2434.58	2460.78	3066.8	1106.28	1111.1	905.94	938.9	694.89	1034.02	39805.3	306.68	32618.9	189.42	18302.8	191.88	26078.2	1170.14	44000.5	427.22	2542.05	1194.74
217	806.88	39758.7	621.56	27968.8	216.48	23187.2	1339.06	50216	151.7	13175.8	933.16	3845.52	2656.8	635.04	2155.78	433.44	997.94	650.16	323.9	21408	647.8	45685.1	497.74	14677.7	577.28	32079	101.68	13787.5	549.4	3338.37	755.22	1678.95	1347.26	901.53	1916.34	566.37	458.38	25128.8	242.72	31375.3	558.42	31712.3	527.26	34914	749.48	17036.5	850.34	5017.95	1066
218	333.74	19344.2	586.3	24619.1	470.68	19984.9	578.92	34726.2	946.28	8220.87	1181.62	4084.92	970.06	1110.06	2565.78	687.33	3421.86	864.36	799.5	28781.5	592.04	33154.4	678.96	32758.7	63.96	13361.7	105.78	8656.83	2727.32	8951.67	1103.72	2273.04	1888.46	873.81	2540.36	1155.42	786.38	20206	382.94	38447	563.34	19227.6	628.12	17917.8	1084.04	20652	928.24	3726.45	1440.74
219	665.02	27667.7	414.1	11477.3	300.12	20464.9	948.74	41782.9	481.34	12370.7	1369.4	2649.78	961.04	1985.76	2549.38	652.05	929.06	354.69	462.48	43379.3	639.6	33446.1	478.88	34766.6	32.8	12182.9	422.3	6295.59	1287.4	4178.79	1433.36	1194.48	1667.06	1260	1947.5	677.88	176.3	18708.5	262.4	24956.2	299.3	20213.6	477.24	20511.5	325.54	14895.7	820.82	4181.94	1278.38
220	343.58	19396.4	478.88	27854.8	477.24	22879.1	179.58	20994.8	640.42	28259.3	1300.52	5235.93	895.44	2439.99	1783.5	694.89	1477.64	3781.89	764.24	20144.2	318.98	24164.9	1011.88	40150.5	478.06	23620	319.8	17437.1	405.9	5339.88	1515.36	2409.12	1583.42	594.09	1218.52	354.69	318.16	15215.1	844.6	30445.4	377.2	25492.9	493.64	32450.7	92.66	7054.11	432.96	11159.2	3510.42
221	810.16	22492.3	412.46	16075.1	176.3	15076.5	567.44	23908.5	343.58	7163.73	1088.96	3739.05	1132.42	878.85	4423.08	347.13	1776.94	839.79	323.9	22564.1	396.88	35738	786.38	36235.7	489.54	30635.6	1021.72	18884.9	4242.68	3067.47	1731.02	1779.12	2637.94	801.99	3327.56	902.16	693.72	19318.9	234.52	17497.6	706.84	34808.1	327.18	26044.8	583.02	7754.67	811.8	3858.75	1003.68
222	776.54	11881.2	205	29649.7	383.76	32476.5	276.34	17229.9	568.26	22615.7	1566.2	4300.38	979.08	1006.11	1325.94	656.46	2553.48	492.03	558.42	14064.8	893.8	38527	311.6	23296.8	999.58	37098.2	95.12	16890.3	151.7	4063.5	1172.6	2201.85	2273.86	347.13	2725.68	296.73	326.36	14944.9	590.4	34079.2	344.4	23946.9	804.42	41318.6	244.36	14183.8	399.34	7889.49	641.24
223	439.52	17800.7	633.04	15988.8	140.22	3804.57	616.64	28726.7	1.64	7369.74	938.08	3870.72	1406.3	1459.71	879.86	509.04	2301.74	587.79	258.3	30164.4	288.64	17458.6	209.92	28951.7	851.16	22392.1	445.26	17951.2	1063.54	4274.55	768.34	1540.35	653.54	432.18	1771.2	474.39	836.4	35552.8	277.16	26119.8	134.48	24412.5	469.04	43284.1	464.94	12156.5	728.98	5029.92	772.44
224	209.92	24435.2	446.08	23354.7	453.46	26321.4	104.14	22143.9	333.74	4948.65	779	2407.23	1644.92	1564.92	1224.26	1045.8	2157.42	518.49	392.78	31337.5	309.14	19574.1	392.78	21893.1	510.86	17885.1	649.44	9314.55	318.98	3249.54	865.92	1383.48	2911.82	1385.37	3155.36	651.42	225.5	18276.9	686.34	50219.8	1035.66	41709.8	470.68	32377	1640	4781.7	1613.76	4891.95	1950.78
225	359.98	18345.6	429.68	24822.6	761.78	54487.4	450.18	19606.9	1518.64	16720.2	1125.04	3996.72	4330.42	2702.07	2637.94	399.42	1921.26	573.93	523.98	17370.4	9.02	25285.1	365.72	20483.8	191.88	16040.4	232.88	16066.9	715.04	4765.95	382.94	2206.89	4107.38	700.56	2509.2	565.11	1252.14	25068.3	637.96	35326.6	164	19294.4	535.46	25067.1	193.52	12046.2	788.02	1653.12	1298.06
226	369	25028.6	860.18	14091.2	764.24	26647.1	437.06	30123.4	110.7	132.93	1661.32	3844.89	989.74	890.19	3141.42	634.41	3977.82	970.83	132.02	8305.92	583.84	28118.8	338.66	23773.1	856.9	32431.1	620.74	6991.11	1069.28	4316.13	2448.52	2509.29	1434.18	687.96	1148	557.55	205.82	15138.9	628.12	19012.1	288.64	22033	144.32	19725.9	714.22	13284.2	801.14	3921.12	360.8
227	717.5	37719.4	326.36	22446.9	500.2	22153.3	100.04	14070.4	212.38	12662.4	1538.32	4533.48	1193.1	1446.48	1996.7	638.82	1307.9	360.99	328.82	20624.3	745.38	36040.4	259.94	20073.1	824.92	33265.9	766.7	7626.78	718.32	3434.13	2401.78	1053.36	1205.4	476.28	2400.14	303.66	258.3	27645	674.04	33170.1	643.7	26711.4	167.28	16978.5	80.36	314.37	2049.18	12417.3	1016.8
228	573.18	25358.1	323.9	20606	749.48	28101.2	749.48	35567.3	416.56	9285.57	688.8	4900.77	2233.68	1307.88	1085.68	332.01	947.92	341.46	271.42	28873.5	603.52	18539	566.62	32465.8	359.16	49713.9	491.18	8569.26	623.2	6567.12	639.6	1184.4	1369.4	420.84	1774.48	492.03	957.76	42990.6	556.78	18866	473.14	14066	699.46	38048.2	409.18	8174.88	993.02	5898.06	1234.92
229	173.84	20653.9	560.88	23740.3	374.74	20876.9	183.68	28489.2	57.4	4514.58	1513.72	4488.12	1672.8	2304.54	1439.1	534.87	874.12	403.83	422.3	21643	368.18	20401.9	445.26	27513.4	478.06	23373	718.32	30520.3	1265.26	7145.46	1317.74	1442.7	3826.12	583.38	2016.38	764.82	124.64	21911.4	550.22	17737	478.06	40377.3	298.48	27434.6	506.76	18456.5	398.52	3195.36	2669.1
230	135.3	18680.1	655.18	38688.9	430.5	16356.1	291.92	16765.6	578.1	8430.66	1103.72	7308	3020.06	1071.63	3389.88	277.2	4860.14	568.26	231.24	38219.6	1923.72	42756.8	193.52	27554.9	751.94	25727.3	288.64	9940.14	590.4	3354.75	539.56	1031.94	2439.5	698.04	1557.18	296.1	187.78	11038.2	327.18	25322.2	625.66	26431.7	666.66	25674.4	1059.44	9886.59	475.6	4156.74	1046.32
231	774.08	19684.3	495.28	28153.4	281.26	21778.5	628.12	21768.4	363.26	6134.94	2382.92	1947.33	3116.82	2696.4	1309.54	246.96	2811.78	548.1	1118.48	19211.2	508.4	16000.7	382.12	16615	421.48	32012.2	294.38	11684.6	1760.54	6460.65	1822.86	1214.64	1563.74	769.23	2406.7	878.22	530.54	19194.2	361.62	22531.3	477.24	21738.2	2095.92	103278	577.28	27885.7	1088.96	8627.85	1330.86
232	857.72	18453.3	353.42	16488.4	1056.98	43640.1	885.6	32162.1	23.78	7788.69	1242.3	6047.37	1324.3	1115.1	1020.9	633.78	2557.58	350.28	414.92	20790.6	468.22	23184	940.54	39731.6	657.64	33237.5	1206.22	10929.9	805.24	5186.16	1234.1	1555.47	2461.64	761.67	1450.58	985.32	350.96	17918.5	474.78	17871.2	489.54	29700.1	136.12	15503.7	209.92	26480.8	337.84	3691.17	1368.58
233	558.42	15252.9	419.84	18454.6	339.48	20920.4	441.16	18741.2	60.68	10156.2	3116.82	2034.27	576.46	989.1	6105.72	341.46	1134.06	373.59	359.98	13688.6	109.88	20793.2	839.68	24866.7	246.82	19955.9	458.38	10175.8	1084.86	6238.89	1515.36	2378.88	1543.24	975.24	2078.7	376.11	637.14	18892.4	497.74	35755	292.74	18111.2	270.6	15533.3	583.84	23332.1	528.08	4457.25	697.82
234	234.52	18653	305.86	43885.2	734.72	21883.7	124.64	17039	430.5	4736.34	1183.26	2720.34	4033.58	3236.94	1998.34	992.25	1684.28	594.72	1016.8	22014.1	474.78	25264.9	302.58	16259.7	384.58	12712.8	611.72	32989.3	1164.4	10408.2	1446.48	1973.79	1939.3	649.53	1485.84	638.19	75.44	23245.7	436.24	23123.5	209.1	24924.1	255.02	22644.7	295.2	6158.88	1645.74	2561.58	977.44
235	956.94	17409.4	324.72	17134.1	439.52	21992	411.64	40502.1	218.12	5106.15	430.5	3253.95	1526.84	1850.94	1148	977.76	2327.98	882	450.18	33317.6	448.54	23262.1	385.4	20207.9	4.92	19102.2	437.06	10960.7	764.24	4423.23	1174.24	3241.35	417.38	427.14	1126.68	427.14	755.22	27369.1	449.36	19509.2	48.38	21830.1	501.84	24165.5	769.16	9542.61	1109.46	3456.81	1034.84
236	392.78	25021.7	109.88	29578.5	605.98	36432.9	607.62	30383	408.36	8479.8	1776.12	4752.72	1562.1	1345.05	1259.52	460.53	2486.24	379.89	155.8	21335.6	1032.38	40692.3	222.22	16779.4	481.34	28939.7	118.9	10027.7	581.38	3955.77	656	1631.07	2646.14	265.23	480.52	720.72	315.7	16349.8	252.56	31693.4	507.58	34818.8	388.68	30701.8	866.74	15974.9	848.7	5817.42	645.34
237	156.62	25159.7	1116.84	74825.1	687.16	25218.3	266.5	31105.6	461.66	9075.78	500.2	4239.9	1656.4	1768.41	2551.02	486.99	2249.26	436.59	136.12	22388.3	350.96	38201.3	700.28	28616.5	839.68	23505.3	441.98	7481.25	2615.8	13666	637.96	1541.61	1247.22	662.76	2870.82	563.22	498.56	20624.3	355.88	14059.7	382.94	17779.2	263.22	19022.2	1567.84	4820.13	976.62	4685.94	788.02
238	528.9	26857.5	641.24	34566.8	329.64	14580.7	355.88	19003.9	711.76	14902.6	1323.48	6143.13	1428.44	1290.24	1594.08	570.78	2642.04	487.62	609.26	16271.6	264.04	30522.2	325.54	23016.4	467.4	26221.9	769.16	19053.1	515.78	3259.62	788.02	1527.75	2128.72	517.86	2909.36	323.82	429.68	22130	633.86	30975.2	589.58	20219.2	350.14	24345.7	328.82	8982.54	1286.58	5261.76	1153.74
239	56.58	14100.7	366.54	30531.7	591.22	23992.3	525.62	19928.8	554.32	12244.7	663.38	2909.34	1685.92	1495.62	1760.54	1477.35	3787.58	612.99	262.4	20884.5	1051.24	43991.6	571.54	28751.9	1107	52031.1	167.28	14280.2	1019.26	5909.4	1714.62	2518.11	1556.36	522.9	1317.74	401.31	27.06	20699.3	635.5	19679.3	489.54	31159.8	644.52	27158.7	680.6	17142.3	596.14	3311.91	3075
240	387.04	21988.3	559.24	26739.1	246.82	18510	309.96	25848.9	1029.92	13794.5	2466.56	3813.39	1433.36	1400.49	904.46	493.92	3673.6	345.24	400.16	32543.3	169.74	23360.4	471.5	22450.1	60.68	25264.3	37.72	1814.4	1662.14	3979.71	1700.68	6271.65	1819.58	2108.61	2476.4	406.35	352.6	12150.8	268.96	20251.3	297.66	18450.8	559.24	23209.8	644.52	5590.62	1413.68	20824.7	954.48
241	543.66	23605.5	228.78	16432.3	806.88	36188.5	468.22	23876.4	683.06	6415.29	801.96	3865.05	1491.58	2848.23	1629.34	486.99	1388.26	1077.93	436.24	34142.9	259.12	22345.5	557.6	26751.7	1676.08	89153.8	309.14	17766.6	3692.46	2324.07	1389.08	1478.61	2466.56	473.13	2175.46	333.9	580.56	44278.9	838.04	22155.2	774.08	31848.4	1038.94	27420.8	687.16	15355	1143.9	5542.11	895.44
242	251.74	24430.1	719.96	37847.9	259.94	22819.2	810.16	27048.4	189.42	6609.33	1135.7	4077.99	965.14	1386.63	4336.98	497.7	2860.16	924.84	602.7	25689.5	182.04	18132	1123.4	19126.2	605.98	19475.2	470.68	9690.03	851.16	6202.98	516.6	992.88	1161.94	359.1	2168.08	2589.3	612.54	41786	742.92	32834.3	306.68	13032.2	945.46	26015.8	356.7	11655.6	525.62	4682.79	323.9
243	338.66	23275.3	363.26	21876.1	483.8	24183.2	650.26	19019.1	118.9	9071.37	915.12	1476.72	1672.8	1847.16	2455.08	799.47	1725.28	459.27	851.98	28396.6	401.8	24284.6	416.56	21185	202.54	24413.8	668.3	23023.3	543.66	3084.48	997.94	1350.72	3016.78	849.87	907.74	591.57	708.48	28891.8	832.3	27238	620.74	18783.4	446.9	17306.1	613.36	13205.4	954.48	5799.15	1640
244	389.5	23995.4	499.38	29926.3	671.58	20514.1	660.1	29390.1	284.54	17890.1	1668.7	3347.19	1216.06	1835.82	5262.76	570.78	2187.76	1118.25	361.62	20878.8	1148.82	50870	957.76	55263.6	906.92	30025.8	419.84	7282.17	687.98	4908.96	686.34	1730.61	1781.86	401.94	598.6	1397.34	209.92	16351.6	606.8	25796.6	554.32	26267.2	801.14	34280.8	410.82	6683.67	990.56	5937.12	490.36
245	214.02	24629.2	442.8	31333	497.74	25357.5	640.42	19723.4	1230	7152.39	993.02	3344.67	1460.42	2162.79	1794.98	418.95	2046.72	398.79	587.12	25000.3	902	34129	866.74	36215.6	495.28	24555.5	398.52	10430.9	728.98	4376.61	1617.04	3862.53	1515.36	742.14	970.88	358.47	708.48	28198.8	360.8	23019.6	272.24	24124	361.62	23299.3	332.92	25282.5	688.8	6741	1284.94
246	305.04	25417.3	940.54	39504.1	563.34	22559.7	1168.5	33346.5	744.56	7330.68	429.68	1119.51	1444.84	1406.79	3148.8	1735.65	1480.1	585.9	492	23456.2	1466.16	61975.6	783.1	30183.9	345.22	36406.4	62.32	12902.4	790.48	6793.29	765.06	1714.23	1748.24	664.65	2600.22	451.08	328	18704.1	1060.26	45142	629.76	16497.2	79.54	23121.6	992.2	8067.15	1206.22	3794.49	1395.64
247	450.18	30885.1	913.48	30141.7	323.08	29585.4	724.06	58892.4	659.28	13655.2	1258.7	3624.39	2402.6	2009.07	2255.82	602.28	1636.72	1566.81	371.46	26313.2	347.68	25258.6	820	29589.8	1104.54	36463.8	785.56	21208.9	645.34	3324.51	2391.94	1036.98	1462.88	1178.1	1499.78	407.61	1497.32	100869	533	27534.8	596.96	20318.8	232.06	17843.5	285.36	9220.05	821.64	14239.9	832.3
248	542.02	20459.9	592.04	19564	515.78	14156.7	304.22	20062.3	699.46	5249.79	3323.46	2251.62	1493.22	142.38	774.9	429.66	1593.26	463.68	692.08	15232.1	325.54	16395.8	459.2	25498	596.14	44956.2	615	9701.37	2686.32	20213.6	1284.94	1440.81	846.24	365.4	1148	679.14	1113.56	39439.9	111.52	14307.3	207.46	21490.6	466.58	23972.1	376.38	7355.88	195.16	4125.24	1297.24
249	560.06	25751.9	1088.96	59700.1	950.38	44120.2	241.9	13894.6	523.98	11610.9	851.98	3138.03	1138.16	1742.58	2023.76	754.11	1827.78	253.26	486.26	35848.3	800.32	31651.2	135.3	20308.7	268.96	28055.8	777.36	23419	1064.36	10761.7	1552.26	612.99	2266.48	777.42	2436.22	1210.86	828.2	33168.9	373.1	26557	340.3	22979.2	583.84	27961.3	469.86	9225.09	1273.46	11833.9	936.44
250	728.16	25738	369.82	24209.6	778.18	30536.7	146.78	22035.5	364.9	12768.8	609.26	4479.93	2069.68	1963.08	2105.76	734.58	1382.52	166.95	694.54	19796.5	412.46	22366.9	433.78	22007.8	1024.18	65647.9	695.36	3257.1	1583.42	5813.64	1562.92	3336.48	2228.76	1036.35	3224.24	1004.85	382.12	17192.7	952.84	28266.2	607.62	32256.6	699.46	29058.1	455.92	17277.8	1049.6	3606.12	931.52
251	649.44	24932.2	674.86	30595.9	389.5	16539.4	1112.74	25458.9	191.06	10424.6	820	4631.13	1287.4	2022.3	1116.02	768.6	2498.54	446.67	544.48	27960	494.46	28505	494.46	25836.9	1078.3	78013.5	319.8	19596.8	1372.68	8348.76	1031.56	1091.79	1525.2	482.58	1756.44	469.35	776.54	20069.9	363.26	15992.5	739.64	32454.4	574	34578.8	1575.22	10132.9	622.38	4442.76	287.82
252	458.38	16880.2	493.64	39630.8	1254.6	54423.8	422.3	14824.5	510.04	10441.6	786.38	3130.47	693.72	1815.66	1833.52	720.72	2350.12	883.26	296.02	22854.5	460.02	32218.8	862.64	62705.8	382.12	25467.8	57.4	15498	686.34	7477.47	848.7	5070.87	1822.04	615.51	1111.1	257.67	511.68	25019.8	229.6	17811.4	607.62	37178.2	123	21079.8	117.26	13551.9	879.86	4023.81	1140.62
253	25.42	18798.6	878.22	28258.7	824.1	41406.1	978.26	54500.7	1161.94	10904.7	989.74	3739.05	1280.02	1508.22	2819.16	272.79	1468.62	368.55	231.24	16647.1	347.68	18515.1	428.86	22653.5	560.06	31819.4	476.42	7479.36	269.78	4842.81	610.08	1744.47	1411.22	519.12	1790.06	459.9	182.86	12722.2	299.3	26496.5	479.7	23054.8	282.9	19998.7	632.22	18563.6	701.1	5738.67	967.6
254	223.04	20136.1	538.74	37939.2	464.12	15452	290.28	16955.2	233.7	13925.5	1744.96	2358.09	2338.64	3858.75	2547.74	936.18	1319.38	586.53	613.36	30602.2	691.26	29452.5	968.42	73701.8	450.18	27387.4	195.16	9421.02	1501.42	8811.81	616.64	1351.35	995.48	727.65	1197.2	454.86	191.06	24432	820	28629.7	476.42	33651.4	642.88	27991.5	477.24	30659.6	984.82	4785.48	937.26
255	554.32	17348.3	588.76	32326.6	355.88	15874.7	527.26	30932.4	185.32	6488.37	442.8	3259.62	1269.36	835.38	1737.58	618.03	1225.9	365.4	384.58	15375.1	356.7	44236.1	780.64	24382.9	1107.82	51166.1	300.94	6940.71	1323.48	4247.46	2255	1797.39	2444.42	650.16	1267.72	690.48	312.42	16826	1399.74	49105.4	824.92	31294.6	477.24	28808	528.9	5679.45	519.06	6739.11	1020.9
256	63.14	20796.9	1283.3	76570.8	1325.12	66889	247.64	25154.6	469.86	17633.7	196.8	6145.65	987.28	2520.63	1680.18	543.06	899.54	449.19	291.92	21100.6	799.5	27045.3	904.46	47174.4	751.94	25311.5	416.56	7546.77	294.38	3497.76	1763.82	1915.83	1814.66	624.96	1592.44	466.2	495.28	18559.8	995.48	45734.9	537.1	16829.8	788.02	47553.7	802.78	17721.3	1505.52	3761.1	1198.02
257	854.44	35111.2	684.7	44185.1	436.24	28658.7	529.72	22593.7	929.88	3322.62	2291.9	1733.76	1975.38	1280.16	283.72	573.3	1315.28	574.56	781.46	28825.7	318.98	30575.2	223.04	29032.3	619.92	27641.2	711.76	11154.2	2710.92	1626.03	1084.04	930.51	1797.44	581.49	1378.42	738.99	107.42	17831.5	633.04	40152.4	462.48	26918.6	424.76	22445.6	675.68	13723.3	1565.38	4430.16	2114.78
258	387.04	16120.4	153.34	22063.2	896.26	35638.5	716.68	30701.8	227.14	6196.05	943	8393.49	979.08	1396.08	959.4	352.17	2045.08	778.05	629.76	21389.8	314.06	25615.2	596.96	25276.2	883.14	44638	198.44	5883.57	619.92	6094.62	754.4	1607.76	1489.12	635.67	1385.8	444.15	657.64	25586.2	733.9	22364.4	336.2	23469.4	172.2	16134.9	608.44	9495.36	765.06	3568.32	1294.78
259	698.64	34430.1	1122.58	63774.3	327.18	18859.7	633.04	39155.8	572.36	13180.9	1342.34	4538.52	1330.86	1311.03	991.38	555.66	592.86	771.75	1378.42	53400.7	566.62	28272.5	1015.16	38424.3	1206.22	40536.1	142.68	19991.8	883.96	3347.82	920.04	775.53	1816.3	387.45	2467.38	620.55	473.14	34267	778.18	45085.9	1854.84	99015.2	716.68	29330.9	572.36	10478.2	838.04	4301.01	756.04
260	36.08	2096.01	152.52	22980.5	492.82	25977.4	346.86	23403.2	380.48	8674.47	1813.02	1457.19	1470.26	1203.3	1016.8	571.41	1011.88	599.13	823.28	15947.8	156.62	21917.7	836.4	28448.9	252.56	22080.9	485.44	6244.56	803.6	3914.82	2223.84	7293.51	2096.74	746.55	1715.44	444.78	569.9	17182	500.2	34820.7	1105.36	42688.8	819.18	30135.4	633.04	9177.21	1978.66	8013.6	1757.26
261	101.68	19708.9	457.56	15284.4	473.14	26288.6	94.3	24404.9	360.8	10999.8	710.94	3958.92	1946.68	2069.55	1889.28	833.49	2068.04	296.1	287.82	18954.2	172.2	25773.9	872.48	34396.7	466.58	22972.9	459.2	6514.2	653.54	5048.19	1032.38	1500.03	1366.12	476.28	1448.94	655.83	118.9	14797.4	815.9	27522.2	528.9	22043.7	559.24	29332.2	713.4	21647.4	2783.08	2624.58	819.18
262	522.34	25027.4	650.26	28368.9	832.3	53379.3	965.14	58084.1	307.5	51116.9	462.48	2249.73	1747.42	2470.23	2009.82	1176.84	1075.02	388.71	563.34	21699.7	688.8	46128.6	264.86	22046.8	362.44	23123.5	583.84	11093	1348.9	3799.53	1086.5	834.75	2322.24	629.37	2329.62	240.66	214.02	19089	801.14	30941.8	224.68	32727.2	514.14	24493.1	300.12	8127	1163.58	3967.11	1337.42
263	713.4	17831.5	324.72	33049.8	115.62	24156.7	154.16	16691.8	650.26	5139.54	646.98	1888.74	1332.5	1248.66	1617.04	547.47	1653.12	373.59	332.92	13967.1	140.22	20596.6	277.98	53402.6	538.74	50696.7	237.8	11257.5	1029.1	5378.31	893.8	4218.48	1586.7	301.77	2288.62	367.92	377.2	19906.7	100.86	970.2	369	30132.3	788.84	33614.9	492.82	23719.5	423.94	3980.34	759.32
264	298.48	25163.5	256.66	35646	469.86	17093.2	930.7	63793.8	212.38	11755.2	1221.8	5253.57	3094.68	856.8	1576.04	412.65	1112.74	419.58	651.08	20296.7	419.84	27287.2	341.94	30377.3	250.1	23086.3	441.98	15685.7	697	2458.26	1167.68	7012.53	1201.3	753.48	1293.14	651.42	675.68	23018.9	727.34	17824.6	528.08	27067.9	391.14	24555.5	318.98	17303.6	852.8	5150.88	924.96
265	499.38	26369.9	610.9	28996.4	481.34	25092.3	426.4	21501.9	439.52	11428.8	767.52	5700.24	1557.18	534.87	1580.14	449.19	1441.56	460.53	529.72	15672.5	384.58	25034.3	493.64	34792.4	330.46	24386.7	836.4	9500.4	794.58	7066.08	1289.04	1203.3	1159.48	648.27	1397.28	579.6	241.08	23276.6	535.46	25932.1	343.58	22039.9	487.9	19427.3	2379.64	7393.05	573.18	4634.91	1183.26
266	734.72	29841.2	446.9	22113	391.14	18245.4	224.68	23841.1	243.54	6033.51	1029.92	4365.27	970.88	1053.36	1838.44	606.06	4673.18	502.11	524.8	20241.3	311.6	26482	774.08	24739.5	357.52	26450.5	2094.28	8242.29	233.7	4858.56	1079.12	1369.62	1390.72	783.72	924.14	834.75	566.62	22886.6	12.3	22449.4	380.48	14338.8	492	22447.5	246.82	18186.2	336.2	3144.96	577.28
267	404.26	20950.7	673.22	25111.2	451.82	20606.7	400.98	24240.5	810.16	8666.91	610.9	3131.73	1099.62	2195.55	1695.76	447.93	1392.36	413.91	279.62	1438.92	617.46	21384.7	332.92	30046.6	105.78	28537.7	340.3	12124.3	1322.66	133.56	888.88	650.79	3106.98	495.18	1040.58	282.87	667.48	20543.7	860.18	43828.5	520.7	36981	338.66	21169.9	286.18	18482.9	3002.02	3735.27	1280.02
268	287	17452.3	341.12	27861.1	330.46	25720.4	304.22	22749.3	460.02	11030.7	1112.74	2809.8	1669.52	1242.99	1199.66	748.44	1519.46	487.62	410	21183.1	268.96	22635.3	359.98	30620.5	228.78	21110.7	45.92	5440.68	383.76	3412.71	522.34	1649.97	1088.14	273.42	1930.28	324.45	530.54	27657.6	428.86	15448.2	693.72	27469.9	653.54	32327.8	54.12	14237.4	910.2	5383.98	882.32
269	116.44	29887.2	401.8	26043.6	134.48	24963.1	715.86	32102.9	370.64	13126	831.48	3734.64	1388.26	833.49	1343.16	701.19	1011.88	609.84	854.44	26689.3	549.4	30917.9	779.82	38732.4	502.66	23580.3	525.62	10054.2	635.5	6138.72	888.06	1613.43	1592.44	1430.1	1147.18	446.67	701.1	27244.3	536.28	21548.5	506.76	24765.3	66.42	19782	560.88	11246.1	1113.56	643.86	179.58
270	454.28	19559	141.04	15073.4	255.84	22002.8	576.46	37296	217.3	21290.2	1083.22	7522.2	959.4	3474.45	2867.54	416.43	1453.86	226.17	638.78	32539.5	1140.62	50563.2	503.48	19883.4	150.88	12564.7	355.06	12341.1	2381.28	4403.07	1840.9	1037.61	3822.84	379.89	1212.78	262.71	226.32	22482.8	412.46	25357.5	305.04	20028.3	727.34	28091.1	775.72	35213.2	815.08	3837.96	839.68
271	104.14	19038	798.68	30980.9	72.16	14076.1	552.68	23030.3	463.3	16603.7	2378.82	2765.07	2282.88	1285.83	1971.28	521.01	1356.28	429.66	241.08	18103.1	205.82	16192.9	450.18	35714.1	658.46	24439.6	494.46	7134.75	1242.3	3439.8	1325.94	1304.73	1866.32	425.88	2027.04	817.11	706.84	26444.2	1086.5	20615.5	42.64	22851.4	257.48	29841.2	260.76	20209.8	790.48	5218.29	952.84
272	345.22	17979.6	639.6	18869.1	460.02	48827.5	264.04	14445.3	610.08	9225.09	1164.4	5913.81	1214.42	1635.48	1316.1	682.29	3428.42	174.51	1270.18	40255.7	468.22	20539.3	521.52	18736.8	329.64	30172.6	1482.56	7332.57	166.46	2533.23	692.08	1486.8	1681	1168.65	1662.96	309.33	621.56	26368	366.54	24485.6	598.6	40991.6	663.38	25531.4	410	19312	938.08	5050.08	950.38
273	855.26	39911.8	242.72	15545.2	637.96	21977.6	46.74	562.59	422.3	10338.9	999.58	7481.88	861	1295.28	948.74	661.5	2521.5	987.84	801.96	26114.8	627.3	38945.3	606.8	36938.2	405.08	22127.5	249.28	14523.4	1075.02	2745.54	490.36	1786.68	1418.6	531.09	2002.44	415.8	994.66	39673.6	453.46	28645.5	313.24	21220.9	812.62	30421.4	56.58	14847.2	1433.36	4006.8	2441.96
274	201.72	14985.8	784.74	37408.8	356.7	28883	732.26	32933.2	655.18	8433.81	1053.7	3340.89	1565.38	3199.77	964.32	335.79	1504.7	444.15	580.56	24611.6	529.72	23116.6	1127.5	57934.2	310.78	22772.6	451	18861.6	668.3	3849.93	1761.36	943.11	1602.28	444.15	1535.04	485.1	774.08	20477.5	898.72	21942.3	683.06	18229.7	267.32	19800.9	1462.88	14977.6	789.66	5227.11	1881.08
275	665.02	32828.7	109.88	23723.3	608.44	47519	649.44	20835.4	1164.4	4914.63	928.24	2323.44	1736.76	2281.23	941.36	415.17	2547.74	696.78	218.12	35383.9	249.28	23347.2	863.46	27638.7	236.98	24849.7	182.86	14024.4	3641.62	2739.87	1446.48	1343.79	1154.56	748.44	1249.68	202.23	260.76	30604.1	337.02	35237.2	425.58	16607.4	258.3	20408.8	651.9	15673.8	871.66	6381.27	2490.34
276	284.54	19796.5	448.54	28029.3	464.94	25695.2	706.02	36014.6	278.8	8818.11	4157.4	9805.32	5167.64	808.29	1467.8	633.15	2038.52	520.38	708.48	27483.8	473.96	19273	516.6	28472.8	409.18	14959.3	487.08	9331.56	844.6	3740.31	731.44	3313.8	1056.16	661.5	1845	328.23	392.78	21508.8	197.62	18311.6	266.5	35337.3	388.68	22681.9	103.32	9081.45	772.44	5850.81	619.92
277	143.5	16201.1	655.18	24307.9	392.78	22069.5	173.02	15809.8	536.28	9439.92	1021.72	4478.67	1111.1	2949.03	2462.46	786.24	1924.54	297.36	811.8	51365.2	580.56	22931.4	359.16	19739.2	223.04	20745.9	1056.98	44264.4	662.56	3238.2	1167.68	2056.32	1439.92	785.61	1102.9	1810.62	356.7	19250.3	901.18	33621.2	620.74	28837	26.24	16141.2	200.9	12005.9	1157.02	11079.2	1473.54
278	480.52	22558.4	29.52	28031.8	702.74	27674	11.48	13168.9	203.36	5830.65	569.08	2882.25	864.28	1403.01	2028.68	795.69	1697.4	280.35	807.7	48691.4	178.76	17917.2	350.96	28023	760.14	40817.1	469.04	15993.2	393.6	4883.13	1075.02	2068.29	715.86	315	1554.72	422.1	790.48	18163.5	343.58	19140	984	35845.7	763.42	30384.9	482.16	14611	734.72	9265.41	3567.82
279	264.04	26131.1	593.68	31580	790.48	39440.5	344.4	19365.6	393.6	12982.4	1071.74	4867.38	1593.26	704.97	3011.86	524.16	5727.7	1382.85	753.58	63156.2	639.6	27229.9	590.4	23554.4	551.04	25777.1	637.14	6194.79	1141.44	3905.37	1776.94	1577.52	1236.56	323.82	2847.04	383.67	464.12	21222.8	172.2	21360.2	572.36	26400.8	510.04	29376.9	155.8	9453.78	676.5	4498.2	787.2
280	259.94	16426.6	98.4	20715.7	338.66	18442	761.78	41730.6	375.56	17810.1	1800.72	2269.89	2255.82	1671.39	1284.94	641.34	1877.8	471.24	484.62	22263.6	27.06	22253.5	123.82	32047.5	580.56	17546.1	605.16	13168.9	565.8	2184.84	629.76	2768.22	2636.3	1042.65	1877.8	430.92	481.34	24393	212.38	16951.4	587.94	36449.3	684.7	22719.1	157.44	5920.74	1247.22	5632.83	869.2
281	470.68	31473.5	482.16	28236	653.54	37236.8	61.5	19720.3	1424.34	4071.69	1671.16	6425.37	827.38	985.95	1843.36	415.17	661.74	219.24	461.66	22752.4	301.76	17922.9	309.96	30655.8	633.04	31243.6	425.58	5518.8	511.68	2930.76	1442.38	6531.21	1565.38	451.71	1888.46	447.3	804.42	27067.3	566.62	18298.3	404.26	19593	372.28	21906.4	392.78	13835.4	866.74	4582.62	609.26
282	463.3	30902.8	287	30326.3	11.48	22108.6	735.54	27746.5	773.26	29838.7	2159.88	6870.78	1482.56	1721.16	2794.56	897.75	1554.72	748.44	577.28	22503.6	596.14	20246.3	428.86	29811	724.88	23473.2	416.56	5574.87	1402.2	5881.68	1350.54	1803.69	1651.48	2705.22	1976.2	4188.87	355.06	22966.7	227.14	15653.6	469.04	40910.3	80.36	17316.2	168.1	7094.43	1046.32	5666.85	1166.86
283	223.04	25314.7	493.64	39981.1	272.24	25495.5	5.74	18320.4	480.52	11095.6	3070.9	6538.14	1447.3	2597.49	2159.88	375.48	2366.52	335.16	17.22	24969.4	458.38	18094.9	444.44	22031.7	691.26	25376.4	680.6	43107.8	289.46	5345.55	1141.44	2981.16	1385.8	783.09	1133.24	395.64	22.14	11496.9	203.36	23010.1	366.54	18348.8	641.24	22746.2	373.1	6155.73	541.2	5495.49	1019.26
284	54.12	16612.5	681.42	28067.8	374.74	21007.3	674.86	44629.8	651.08	8431.29	861	2863.35	1641.64	781.83	1804	327.6	2570.7	201.6	874.12	23250.2	185.32	21710.4	158.26	25588.1	676.5	26015.8	109.06	262.71	1034.02	12327.8	1551.44	1854.09	1398.92	426.51	1362.02	536.13	498.56	30583.3	561.7	22332.2	1327.58	53732.1	244.36	13255.8	537.92	25036.2	1137.34	3603.6	888.06
285	500.2	24547.9	621.56	17454.8	302.58	27976.4	168.1	28008.5	354.24	11659.4	1581.78	5332.95	2766.68	504	1749.06	366.66	3987.66	593.46	244.36	21160.4	399.34	16019	173.02	22453.8	538.74	23868.8	505.12	7272.09	770.8	3718.89	952.02	1404.9	1145.54	789.39	1272.64	280.98	54.12	15993.8	714.22	38021.8	951.2	29594.9	274.7	15484.8	583.02	35415.4	333.74	3359.79	2520.68
286	414.92	24032	387.86	25467.1	411.64	20521	67.24	24424.5	671.58	5771.43	1330.86	5588.1	1217.7	867.51	2478.04	811.44	3250.48	456.75	392.78	36194.1	395.24	21207.1	330.46	28528.9	213.2	17898.9	441.16	16491.5	1168.5	4603.41	2144.3	1506.33	538.74	515.34	1156.2	328.86	625.66	24935.4	518.24	25018.6	1303.8	62541.4	186.96	17694.8	881.5	32216.9	2594.48	14139.7	1308.72
287	705.2	22935.8	318.98	25640.4	159.08	26705.1	441.98	31486.8	137.76	12491.6	1137.34	4893.21	1280.02	2198.7	1712.16	612.36	1338.24	497.07	686.34	25194.3	145.14	15315.9	762.6	57114.5	403.44	25797.9	486.26	10865.6	1476	3205.44	3373.48	1101.87	1839.26	1109.43	587.12	304.29	272.24	18833.2	439.52	17778	997.12	27846	627.3	36976	897.08	23511.6	713.4	4677.75	542.84
288	462.48	21104.4	373.1	32966.6	693.72	28045.1	225.5	37415.7	94.3	9220.68	1243.12	3402.63	1398.92	1976.94	1537.5	1063.44	2224.66	568.26	546.12	31002.3	510.04	28971.2	745.38	47735.1	921.68	43681.1	542.84	6079.5	756.04	4083.03	865.1	1884.33	1002.04	715.05	3143.06	415.17	240.26	20653.9	728.98	26807.1	647.8	27284.7	298.48	18280.7	536.28	16521.8	897.9	5391.54	482.98
289	4.92	17117.7	719.14	26492.8	396.88	23711.9	867.56	31343.8	62.32	6251.49	1910.6	8030.61	970.88	2724.12	1081.58	565.11	2775.7	350.91	808.52	21638.6	230.42	20512.2	516.6	22303.9	316.52	24037.7	98.4	13834.2	1088.96	6029.73	1324.3	1783.53	1735.94	2908.08	1170.14	1180.62	599.42	26719.6	518.24	29671.7	701.92	42356.8	396.88	26332.7	366.54	21718	982.36	7061.67	3006.12
290	1041.4	35819.3	492	28080.4	1072.56	53180.8	200.9	20527.3	756.04	6732.18	1344.8	5103.63	1038.94	946.26	2000.8	412.65	1667.88	561.96	423.94	20255.8	346.04	29802.8	628.94	15817.4	428.86	21889.3	177.12	14833.3	406.72	3657.15	937.26	1728.09	1378.42	893.34	1488.3	2465.82	602.7	28418.7	259.94	21045.8	210.74	25590	797.86	43647.7	328	11118.2	1376.78	5314.05	560.06
291	494.46	20781.2	475.6	21965.6	56.58	17737.7	517.42	45985	313.24	7777.98	2324.7	3490.2	1681.82	2392.74	2243.52	859.95	1188.18	233.73	250.1	25918.2	743.74	36844.3	602.7	27789.9	569.08	43588.4	57.4	7500.78	704.38	2751.21	1375.14	2087.19	1894.2	1038.24	1390.72	509.67	1052.06	51219	892.16	44557.4	586.3	18597	543.66	44379.7	411.64	10711.3	1833.52	5535.81	858.54
292	1094.7	29695	325.54	23460.6	60.68	20667.8	754.4	33091.4	300.12	11718.6	443.62	4177.53	3668.68	319.41	2810.96	684.18	3339.86	481.32	368.18	23822.8	332.1	20885.8	643.7	24694.7	592.04	27184.5	115.62	1249.92	1081.58	3991.68	533	500.85	1778.58	946.26	1135.7	448.56	813.44	33453.6	584.66	21340	513.32	36156.3	546.12	19843.7	526.44	21603.3	841.32	13378	1617.04
293	300.94	16351.6	720.78	44386	586.3	28065.9	903.64	52090.9	157.44	9613.8	699.46	4830.21	836.4	1890	1053.7	733.95	2237.78	629.37	396.06	17273.3	537.92	15691.4	787.2	28108.7	214.84	19842.5	382.94	7964.46	952.02	7553.07	2007.36	3089.52	3844.16	258.3	941.36	351.54	109.06	19456.9	267.32	21506.3	574.82	31306	318.16	19581	389.5	13595.4	1091.42	3757.95	1430.08
294	25.42	21640.5	486.26	17039	176.3	14447.8	358.34	27554.3	1060.26	16472.6	1240.66	4391.1	1090.6	2079	1129.96	682.29	2279.6	538.02	443.62	25853.9	189.42	35325.4	509.22	19242.1	533	21416.8	360.8	12159	810.16	3730.23	3495.66	1011.78	985.64	527.31	1151.28	567.63	822.46	29537.5	821.64	15434.4	812.62	38385.3	464.12	19846.9	492	16739.1	681.42	3689.91	2873.28
295	792.94	27910.9	497.74	19626.4	852.8	30287.9	490.36	24692.2	982.36	6107.22	1547.34	4493.79	3105.34	2176.02	2011.46	570.15	1527.66	665.28	664.2	17313	537.92	24889.4	451	25297.7	625.66	41440.8	77.9	8284.5	542.84	5429.97	1541.6	3157.56	1335.78	858.06	2112.32	320.67	861.82	33520.4	553.5	24435.8	167.28	25550.9	877.4	35877.9	205.82	15154	1092.24	13392.5	2103.3
296	784.74	25138.9	206.64	18527.7	289.46	29145.7	447.72	24152.3	459.2	13410.2	1469.44	4051.53	1457.96	835.38	815.9	542.43	2605.14	321.3	231.24	18941.6	446.9	35599.4	682.24	21083.6	203.36	20646.4	344.4	13080.7	946.28	6363	1221.8	3625.65	1356.28	953.82	1568.66	262.71	139.4	24390.4	613.36	29199.9	1060.26	35862.8	569.08	22383.3	478.06	9235.17	627.3	5707.8	565.8
297	813.44	31404.2	924.14	31196.3	933.98	55654.2	463.3	20752.2	307.5	6028.47	1164.4	5908.14	3387.42	1364.58	1192.28	647.01	1220.98	447.93	446.9	22860.2	551.86	27130.3	767.52	34210.9	863.46	50786.2	412.46	15467.8	596.96	4198.32	1266.9	2283.75	3004.48	1224.72	2323.06	474.39	654.36	23240.1	719.96	36228.8	469.04	23000.7	199.26	26749.2	490.36	23215.5	867.56	2517.48	1237.38
298	943.82	29932.6	468.22	30566.3	610.08	22610.1	579.74	32742.4	691.26	6086.43	3750.68	3959.55	2195.96	1219.68	543.66	508.41	2376.36	849.87	514.14	33165.1	779	29333.4	417.38	16843.7	309.96	20769.8	536.28	19474.6	1288.22	5987.52	1088.14	1432.62	1605.56	406.35	3160.28	561.96	505.94	31015.5	237.8	16766.8	705.2	42306.4	397.7	33075	330.46	7645.05	692.08	6626.34	770.8
299	207.46	34338.8	149.24	20560.1	360.8	31093	414.1	23910.4	233.7	12383.9	4217.26	7023.24	1714.62	1583.82	2050	23.94	2801.94	693	114.8	24488.7	241.9	32356.2	538.74	27175	292.74	25215.1	828.2	11578.1	2089.36	17053.5	1301.34	3764.25	2034.42	855.54	3061.06	1323.63	922.5	34490.6	715.04	28759.5	756.04	24450.3	327.18	13664.1	202.54	11348.8	686.34	5612.04	1120.94
300	332.92	26354.2	546.94	33308.7	159.08	19472	322.26	11409.9	32.8	6881.49	1329.22	6536.25	1469.44	927.99	1753.16	778.05	3976.18	762.3	141.04	18643	473.96	25259.8	541.2	24854.8	488.72	25360	438.7	20140.5	916.76	5821.2	906.92	946.26	518.24	1419.39	1542.42	782.46	892.16	17308.6	320.62	21120.8	791.3	44615.3	540.38	24896.3	292.74	12123.1	1020.9	5746.86	996.3
301	195.98	23986	445.26	29002.7	765.88	38191.9	431.32	27999.1	470.68	11655.6	893.8	2439.36	2128.72	975.87	674.86	482.58	3157	296.73	667.48	26868.9	224.68	11799.3	229.6	22892.3	292.74	16317.6	303.4	8523.9	836.4	6252.75	2684.68	1532.79	3111.9	260.19	2034.42	509.67	497.74	27257.6	492.82	15310.3	263.22	24179.4	369.82	32168.4	1384.98	12063.9	1356.28	12182.9	2158.24
302	705.2	27312.4	628.94	24028.8	796.22	42407.8	253.38	32188	154.98	11154.8	1416.14	4872.42	1346.44	1306.62	1466.98	850.5	6893.74	1101.87	587.12	20783.1	894.62	37660.8	682.24	35057.6	226.32	18952.9	313.24	11167.4	1292.32	3759.21	1802.36	3131.1	2050	772.38	1528.48	283.5	700.28	27244.3	830.66	28175.5	444.44	20487.6	255.84	19068.2	955.3	24958.7	273.06	1863.54	1858.12
303	463.3	16089.6	305.04	35482.2	1053.7	47172.5	473.96	17782.4	200.08	11872.3	1640.82	26111.6	815.08	1547.28	409.18	247.59	938.08	364.14	520.7	14962.5	429.68	28137.7	306.68	34421.3	507.58	20381.8	871.66	30426.5	790.48	2782.71	1407.12	1924.02	1011.88	681.03	1193.92	407.61	577.28	15998.8	733.9	39914.9	279.62	27047.2	141.04	16174.6	3065.98	17964.4	1353.82	6274.8	1551.44
304	423.94	27452.9	779	42991.8	885.6	44755.8	512.5	8132.04	330.46	10504	495.28	2838.15	437.88	776.16	1659.68	588.42	2155.78	801.36	871.66	21523.9	912.66	48256.1	738	20664	690.44	27348.9	341.12	18098	868.38	2082.15	3576.02	1634.22	1626.88	594.72	1425.98	367.92	286.18	18122.6	502.66	18795.4	305.86	19662.3	649.44	27898.3	482.16	9838.08	1187.36	5793.48	1807.28
305	180.4	30541.1	246	22094.7	140.22	38966.8	539.56	13126.7	408.36	4213.44	1174.24	5295.78	1722.82	1626.03	1639.18	650.16	1771.2	519.12	706.02	24584.5	706.02	22142.6	410	14498.2	560.88	16376.8	478.88	7138.53	599.42	2658.6	1753.98	1178.73	1238.2	547.47	1435.82	270.9	946.28	39998.7	684.7	25464.6	365.72	23435.4	635.5	29581	1260.34	5436.27	968.42	4529.07	1107
306	396.88	15144.6	305.04	21619.7	141.86	22661.7	281.26	36441.1	36.08	8031.24	718.32	3588.48	1206.22	4158.63	1764.64	678.51	1547.34	594.09	798.68	19656	811.8	22773.9	1147.18	29489.7	25.42	21008.6	300.12	6642.09	462.48	2242.8	1487.48	1799.91	981.54	269.01	1653.12	825.3	458.38	28427.5	427.22	26657.2	360.8	29522.4	404.26	20165	336.2	19087.1	460.84	2906.82	223.86
307	1603.92	80650.7	358.34	26211.8	406.72	20742.8	139.4	30046	379.66	14726.9	870.02	4553.01	1224.26	1756.44	1447.3	454.23	1237.38	347.13	354.24	20873.2	542.84	21700.3	512.5	27088.1	562.52	32009	522.34	16472	1448.94	3805.83	1036.48	3847.41	1640.82	436.59	4710.08	4936.68	191.06	16620	323.9	26118.5	569.9	34660.7	89.38	21268.2	638.78	18535.2	832.3	4980.78	1471.08
308	933.16	29633.9	655.18	43115.9	320.62	18923.3	502.66	21628.5	91.02	4191.39	1323.48	5271.21	1129.14	759.15	2314.04	657.09	1872.06	749.07	621.56	21764.6	582.2	22034.9	636.32	32409.1	379.66	25688.9	400.98	15703.4	938.9	6867.63	1330.04	580.23	1797.44	423.99	1366.12	538.02	733.9	18279.4	756.86	27333.2	563.34	31278.9	452.64	21474.2	705.2	16667.9	933.98	4155.48	925.78
309	501.84	21070.3	1233.28	63451.7	583.84	25952.2	384.58	23466.2	550.22	10202.8	832.3	3471.3	854.44	1322.37	1833.52	432.18	2771.6	859.32	495.28	21762.7	624.84	30103.9	308.32	22215.7	484.62	17919.7	100.86	11386	1044.68	4927.86	1889.28	2743.02	1859.76	713.79	915.12	367.92	218.12	21886.8	624.84	34739.5	371.46	19634.6	497.74	18024.9	654.36	25631.6	922.5	3189.69	1468.62
310	383.76	20687.3	120.54	26906	397.7	23987.2	286.18	14745.8	361.62	10356.6	305.86	2488.5	1920.44	2468.34	643.7	699.93	2013.1	415.17	487.08	26581	446.9	29203.7	227.14	16947.6	991.38	26193.5	338.66	11058.4	569.9	4249.35	1579.32	2712.78	2016.38	760.41	1111.1	375.48	214.84	21269.4	164	34022.5	370.64	17327.5	714.22	24400.5	324.72	16347.2	731.44	3740.94	2154.14
311	628.12	21100	423.12	26283.6	95.12	23990.4	164.82	23521.1	126.28	11237.3	1176.7	6504.12	1187.36	1983.87	2450.16	763.56	1596.54	504	1081.58	43015.1	594.5	28161	456.74	35879.1	805.24	34994	801.14	21845.9	800.32	2109.24	1853.2	3100.23	958.58	518.49	2323.88	529.2	595.32	15741.8	1020.9	25375.1	686.34	30177	191.88	26756.7	478.88	20010.7	1211.14	3649.59	849.52
312	945.46	33338.3	725.7	27716.8	54.12	20971.4	273.88	24846.6	245.18	19221.9	1818.76	11269.4	805.24	1515.15	1135.7	994.14	1793.34	718.83	861	22342.9	1002.86	39523.1	369.82	23645.2	715.86	26678	350.96	12225.8	820.82	4042.08	963.5	1329.93	1301.34	1410.57	2273.04	572.04	719.14	31363.3	518.24	21845.9	373.92	20308.7	343.58	17744.6	1384.98	9649.08	4512.46	3334.59	1001.22
313	268.14	17076.2	794.58	39615.7	282.9	35070.8	296.02	17914.7	437.06	6920.55	338.66	3951.99	1823.68	866.25	1287.4	717.57	1822.86	517.86	443.62	15559.1	587.12	23803.9	472.32	32430.5	724.88	43503.4	51.66	5697.72	871.66	5974.29	653.54	2664.27	785.56	503.37	1335.78	353.43	490.36	26750.4	587.94	31856.6	329.64	18677.6	1006.14	30602.9	460.02	5958.54	1412.86	4164.3	1460.42
314	627.3	28489.2	531.36	36790.1	676.5	26229.4	478.88	21600.8	505.12	15293.9	738	2661.12	5000.36	1708.56	1684.28	672.21	2347.66	424.62	605.98	29858.2	288.64	23935	619.92	31223.4	198.44	19605.6	751.94	12595.6	3435.8	241.29	1303.8	1336.86	1105.36	478.8	1099.62	521.64	915.12	27754.7	507.58	17146.7	576.46	26674.8	332.1	33608.6	751.94	14313.6	685.52	4272.03	847.88
315	661.74	36110.3	385.4	21611.5	750.3	45471.5	223.86	19224.4	144.32	10261.4	1146.36	6059.97	3200.46	1428.84	1580.96	616.77	1856.48	581.49	328	23893.4	437.06	26158.2	391.14	27134.7	448.54	25177.9	748.66	17000.6	2.46	4655.7	1447.3	4846.59	1603.92	370.44	3296.4	1086.75	883.14	25387.1	469.86	20071.2	239.44	31999.6	359.98	25224.6	325.54	14020.6	668.3	3374.91	1619.5
316	692.9	18835.1	822.46	29702	497.74	26804.6	1011.06	22793.4	341.94	6820.38	389.5	3459.33	1394	2118.06	2095.92	446.04	2235.32	1387.89	6.56	15440	738	37526.6	529.72	18891.8	796.22	36218.1	487.08	7057.26	1830.24	13213	1455.5	1607.76	3302.96	320.67	1904.86	533.61	579.74	26022.8	173.02	21574.3	532.18	31619.7	531.36	17849.2	296.02	12440.6	1154.56	6240.78	1171.78
317	579.74	26684.3	948.74	34463.5	258.3	30251.3	564.98	18336.2	529.72	8535.24	761.78	3647.07	1753.16	1829.52	2792.92	812.07	1430.08	342.72	568.26	30704.9	447.72	38470.3	846.24	34782.9	564.98	17849.2	229.6	7938	1234.92	7722.54	861.82	816.48	937.26	491.4	2205.8	604.17	3.28	26193.5	173.84	20374.8	130.38	18225.9	700.28	28132.7	42.64	11927.8	622.38	4023.81	974.16
318	138.58	12991.2	158.26	24028.8	894.62	41069.7	522.34	17299.8	411.64	6325.83	565.8	1537.83	1542.42	1096.2	1904.04	456.75	12799.4	790.65	584.66	27271.4	477.24	22178.5	673.22	28702.2	320.62	19469.5	583.02	6206.76	2410.8	6184.71	1175.06	1964.34	2822.44	759.78	1963.08	419.58	807.7	21353.2	513.32	18365.8	662.56	25797.2	476.42	29309.5	477.24	13309.4	454.28	5692.05	1412.04
319	313.24	18721.7	581.38	43189.6	636.32	24331.2	698.64	27570.7	1435.82	14708	475.6	4588.29	1141.44	1573.74	2086.08	396.27	3375.94	613.62	218.12	18502.5	382.94	30909.1	787.2	35305.2	577.28	28637.9	279.62	7108.29	1307.9	10063.6	4724.84	1035.72	1749.88	442.89	2166.44	410.13	654.36	16957.1	396.06	15709	558.42	21149.1	379.66	37600.3	537.92	16832.3	2086.9	4876.2	1155.38
320	901.18	45717.8	132.02	28561	418.2	28179.9	656	28973.7	593.68	16085.8	1279.2	5365.08	1462.88	1617.21	2547.74	386.19	1896.66	614.88	583.02	24777.3	25.42	25630.3	68.06	19621.3	256.66	26410.9	506.76	10940.6	1232.46	2646.63	966.78	1895.67	984	805.14	928.24	379.89	608.44	28527.7	484.62	27050.9	604.34	29160.2	785.56	39235.1	127.92	224.91	1060.26	3022.74	4636.28
321	2307.48	107406	214.84	23022.1	857.72	43812.7	227.14	31112.5	362.44	7229.25	640.42	5322.87	1595.72	1586.34	1810.56	1202.67	1906.5	435.96	382.94	25125	215.66	22663.6	387.04	22656.7	274.7	18491.1	632.22	10072.4	944.64	4733.82	1440.74	1784.16	2341.1	544.95	1754.8	330.75	284.54	25687	270.6	18269.4	293.56	30747.2	520.7	11987.6	3644.9	153796	1015.98	6041.7	4790.44
322	191.88	16859.4	122.18	33500.2	929.88	30429	402.62	19591.7	581.38	5281.29	1333.32	9530.01	1100.44	1399.86	2373.08	761.04	8748.58	651.42	531.36	21746.3	337.84	25496.7	697	22748	587.94	55307.7	738	21309.8	1169.32	5953.5	1314.46	1088.01	1169.32	586.53	642.06	530.46	373.1	15032.4	332.92	12584.9	359.16	24271.4	715.86	12077.7	533.82	9621.99	1155.38	6246.45	3033.18
323	1043.04	30613	274.7	23790.7	465.76	26001.4	958.58	41248.6	339.48	19148.2	1218.52	3398.85	3388.24	497.7	1881.9	742.14	1485.02	286.02	654.36	19937	839.68	54129.6	615	18886.1	122.18	14987.1	510.04	5840.73	883.14	4175.64	1494.86	2118.69	1148.82	510.3	2227.12	515.34	981.54	23629.4	644.52	21147.2	423.12	20240.6	138.58	18569.2	14.76	19307.6	381.3	9475.2	3562.08
324	2658.44	128243	518.24	31002.3	418.2	29005.8	590.4	32594.3	240.26	14168.7	2227.94	1744.47	1183.26	1312.92	1904.04	342.09	1620.32	388.71	1012.7	17190.2	587.94	29148.8	553.5	23713.8	318.98	18139	146.78	11227.9	600.24	2579.85	1600.64	2753.1	2385.38	846.72	1557.18	451.71	232.88	27150.5	779	29209.9	113.16	21747.6	568.26	23664.7	272.24	8555.4	1199.66	5513.13	3266.88
325	820	19513	798.68	26167	186.96	36992.3	697.82	36271	108.24	7726.32	1384.16	5771.43	1617.86	3715.11	1037.3	737.73	1227.54	345.24	768.34	22147	1174.24	80305.5	400.16	26226.9	670.76	31769.6	449.36	4537.26	370.64	3973.41	1646.56	2432.43	927.42	548.73	1271.82	381.15	7.38	15411.1	478.88	22785.2	306.68	34540.4	560.88	26581	474.78	10740.9	592.86	4851	1008.6
326	467.4	25805.4	725.7	35330.4	653.54	24522.8	265.68	26215.6	507.58	7924.77	1756.44	4146.66	2097.56	1130.22	1818.76	403.2	2245.16	6750.45	257.48	19490.9	252.56	18615.2	560.06	22012.2	1188.18	44112.6	271.42	10300.5	1131.6	6285.51	1031.56	2284.38	1182.44	2280.6	1175.88	516.6	656.82	28186.2	110.7	23495.2	106.6	28916.4	494.46	17177.6	268.96	10383.7	760.14	5369.49	437.88
327	883.96	36720.8	535.46	16402.7	594.5	24616	193.52	18560.4	205.82	7382.97	802.78	4083.66	432.96	1474.2	775.72	656.46	1444.84	880.11	998.76	32227.7	564.16	22087.8	468.22	23524.8	485.44	28040.7	258.3	11616.6	1719.54	10319.4	1817.12	3723.3	1117.66	335.79	1331.68	309.96	422.3	21683.3	506.76	37663.3	174.66	21943.5	284.54	27458.5	356.7	24996.5	1832.7	9305.1	452.64
328	232.06	25990	255.84	14256.3	354.24	21981.3	686.34	20939.3	193.52	10326.3	1178.34	3802.68	1463.7	1211.49	1412.04	589.05	1964.72	936.18	585.48	29468.2	259.12	30493.9	25.42	17668.3	200.08	16198.6	678.96	10992.9	1776.94	5797.26	716.68	1604.61	1522.74	417.69	1243.12	798.21	400.98	22170.3	378.84	25268.7	341.94	28115	496.1	20778.7	410.82	16796.4	504.3	4688.46	2236.96
329	486.26	21009.9	171.38	25501.8	802.78	24828.9	133.66	30229.3	162.36	13640.8	877.4	1870.47	2566.6	664.65	1179.16	459.9	1887.64	398.16	89.38	11449	257.48	24032.6	72.16	27450.4	577.28	28808.6	678.96	14454.7	820	5887.35	3671.96	6580.98	1232.46	455.49	1535.86	382.41	54.12	21056.5	628.94	20298.6	544.48	29341	250.92	26563.9	405.9	10822.8	697.82	5717.25	1208.68
330	893.8	31014.3	531.36	19261	373.92	26526.8	597.78	25348.7	200.9	6600.51	1261.16	7350.84	1917.98	3741.57	1876.16	1273.23	1302.98	374.22	657.64	32860.2	633.04	18296.5	447.72	30599.1	377.2	18351.9	451	9824.22	1110.28	5624.01	1976.2	1830.78	1764.64	619.92	3129.12	303.03	351.78	16115.4	577.28	20713.1	401.8	18665	435.42	28241	529.72	18444.5	739.64	9170.91	1545.7
331	36.08	29979.2	73.8	16928.7	635.5	27606	404.26	21161.1	383.76	18904.4	980.72	4178.16	1357.92	1675.17	2544.46	582.12	1137.34	412.65	390.32	24714.9	0.82	22172.8	386.22	18455.2	318.16	18034.4	235.34	16700	1319.38	8595.72	706.02	1984.5	1388.26	664.65	1617.04	375.48	916.76	18239.1	372.28	24738.2	783.92	23355.4	98.4	7510.86	197.62	8422.47	890.52	3850.56	3142.24
332	484.62	18745	776.54	31434.5	985.64	46842.4	160.72	17158.7	797.04	37177.6	860.18	3647.07	721.6	2836.89	731.44	480.06	1908.96	616.14	519.06	18940.3	796.22	23259.6	303.4	20622.4	414.1	16460.6	441.16	10098.9	984.82	6233.22	1139.8	2124.36	1350.54	740.25	1223.44	279.09	438.7	21370.2	437.06	23825.3	1537.5	78474.1	40.18	14390.5	649.44	23542.5	824.92	5796	1180.8
333	346.86	22660.5	546.12	26957.7	746.2	43186.5	494.46	31117	329.64	986.58	1828.6	3979.71	1142.26	1486.8	2948.72	827.19	1736.76	1329.3	522.34	29111.7	598.6	37835.9	501.84	20207.9	249.28	18899.4	376.38	7486.29	1153.74	4108.86	1749.88	2005.29	2405.88	921.69	7348.84	548.73	496.92	22142.6	376.38	23462.5	409.18	24774.1	271.42	30338.3	48.38	8857.17	957.76	5977.44	1259.52
334	232.06	19483.4	605.98	24594.6	397.7	34284	282.9	19020.3	733.08	6971.58	977.44	5576.13	911.84	1439.55	1561.28	459.9	1268.54	1028.16	583.84	26395.7	473.14	22706.5	306.68	19920	629.76	26547.6	41	8358.84	194.34	2043.09	2865.9	3164.49	625.66	518.49	1796.62	713.79	359.98	23029.7	298.48	22417.3	205	14502	786.38	41777.8	815.9	6368.67	318.16	5002.2	1375.96
335	817.54	23400.1	336.2	36873.9	557.6	23960.8	1794.16	111526	523.16	7291.62	400.16	3099.6	1354.64	1614.06	2566.6	315.63	2341.92	799.47	291.92	26652.2	484.62	18433.8	73.8	30057.9	340.3	32892.9	525.62	21575.6	542.84	3963.33	1193.1	3027.15	1406.3	563.85	1963.9	685.44	400.98	22985.6	456.74	21418.1	1037.3	34144.7	701.1	26588.5	535.46	11350.7	539.56	3676.05	1002.86
336	6.56	22411	669.94	22223.9	60.68	24037.7	560.06	49027.2	354.24	17210.3	1536.68	3995.46	1302.16	1518.3	665.84	38.43	1896.66	421.47	615	43272.8	453.46	39447.4	482.98	39973.5	759.32	32194.3	291.92	7205.94	1574.4	3761.1	1569.48	4038.93	5339.84	824.67	1107.82	359.73	1068.46	35698.3	766.7	31483	282.08	11957.4	742.92	27033.9	312.42	17212.9	1214.42	5209.47	1550.62
337	99.22	17202.2	378.84	29055.6	960.22	24057.8	654.36	28665.6	715.86	12830.6	1567.02	3086.37	1134.88	1275.75	900.36	280.98	6594.44	836.64	314.06	12736.7	1443.2	87396.8	427.22	24922.2	1070.92	58729.2	254.2	30841.7	871.66	5242.86	805.24	1154.79	1047.14	578.97	1089.78	470.61	393.6	23170.1	903.64	44462.9	454.28	31456.5	675.68	17497	711.76	10934.3	464.12	8671.32	1922.08
338	26.24	27318.1	520.7	35704	254.2	17841.6	596.96	29359.3	497.74	7113.33	772.44	4490.01	460.02	1053.99	1029.92	618.03	2901.98	2204.37	397.7	21414.3	387.04	22021	610.08	28620.3	355.88	25427.4	519.06	7154.28	1086.5	6649.65	1922.08	1930.32	1289.86	437.22	1330.86	369.81	487.08	29830.5	747.02	23814.6	757.68	31903.2	644.52	30606	448.54	22420.4	833.12	4747.05	1321.02
339	397.7	33605.5	323.08	29918.1	925.78	32931.4	250.92	28986.9	77.9	122.22	988.92	2847.6	619.1	1612.8	1259.52	639.45	1557.18	538.65	312.42	20131	765.06	24094.3	1040.58	54823.2	266.5	16767.4	296.02	8772.12	827.38	3333.33	1476.82	1947.96	4017.18	590.31	2113.14	317.52	396.06	21729.3	416.56	24313	726.52	25915	583.84	50345.8	570.72	10426.5	1910.6	27594.6	1600.64
340	494.46	16163.9	122.18	15924.5	253.38	27827.1	318.16	30339.5	1135.7	7985.88	1612.94	7886.34	977.44	2518.11	1025.82	655.83	1823.68	744.03	303.4	35932.1	564.16	33936.2	846.24	45194.3	331.28	16511.7	278.8	6603.66	211.56	3495.87	1187.36	929.25	2300.1	973.98	2728.96	460.53	400.98	22041.2	135.3	17602.8	382.12	19717.1	382.94	20871.3	242.72	15452	667.48	7072.38	1243.94
341	382.94	27349.6	364.9	22826.2	476.42	27238.7	263.22	17041.5	675.68	10805.8	1182.44	4551.12	1571.94	2113.02	1262.8	694.26	1384.98	495.81	568.26	29630.2	517.42	27798.8	510.86	24485.6	268.14	26336.5	83.64	12476.5	1310.36	5214.51	1004.5	1295.91	1454.68	500.85	2728.96	770.49	795.4	16404.6	296.02	27073.6	387.86	24032	694.54	23221.8	1502.24	6998.04	1214.42	5960.43	1289.86
342	199.26	18091.1	607.62	23431	528.9	24607.8	418.2	21654.4	9.84	4709.88	1328.4	3155.67	1898.3	1917.72	3711.32	282.24	1573.58	473.76	300.94	21039.5	287.82	23774.9	633.04	27041.5	233.7	31911.4	774.08	13965.8	1234.1	5346.81	1401.38	1132.11	1749.06	637.56	4487.86	1804.32	426.4	27016.9	135.3	20184.6	633.86	16795.8	775.72	24061.6	666.66	7955.64	802.78	4793.67	899.54
343	472.32	16989.2	111.52	11896.3	650.26	34811.9	541.2	27466.7	277.98	12174.8	1445.66	6376.86	709.3	993.51	1167.68	597.24	2032.78	1202.04	180.4	29507.3	169.74	19416.6	287	17897.7	88.56	14859.2	466.58	13266.5	1032.38	4057.2	1366.12	5233.41	1431.72	757.26	1368.58	478.17	816.72	28249.8	519.06	18775.3	465.76	20764.2	712.58	22698.9	882.32	10634.4	837.22	5033.07	858.54
344	608.44	38309	432.96	28030.6	72.98	17449.7	1148	44048.3	1049.6	19124.9	1013.52	7691.67	1388.26	732.69	1216.88	469.35	1371.86	393.12	341.12	13134.2	338.66	39727.8	433.78	18053.3	167.28	17457.3	437.06	7476.84	828.2	5186.79	1280.84	1059.03	1216.06	532.35	1594.08	761.67	713.4	38883	637.14	21788.6	587.94	20292.3	575.64	14272.6	1092.24	11213.4	796.22	7628.04	446.08
345	391.14	25013.5	1136.52	52278	400.16	18353.8	600.24	20319.4	277.98	15287	1414.5	3182.76	5198.8	796.32	1173.42	549.36	2713.38	553.77	57.4	17928.5	613.36	20219.2	850.34	24828.3	733.08	41205.8	314.88	6509.79	911.02	2327.85	860.18	1849.05	1733.48	1954.26	1029.1	253.89	357.52	16296.2	738.82	33967.1	542.02	24878.7	510.04	31663.2	274.7	15343.6	819.18	5652.99	457.56
346	266.5	25586.2	25.42	28566.7	630.58	34814.4	503.48	30236.8	485.44	8259.3	2495.26	5425.56	1333.32	405.72	1612.12	599.76	4272.2	1258.74	372.28	28364.5	262.4	25251.7	151.7	22053.2	321.44	20303	200.08	14631.8	950.38	4029.48	1971.28	3922.38	1510.44	456.12	1675.26	512.82	428.04	25412.3	549.4	31336.2	464.94	16211.8	474.78	17406.3	196.8	12549	792.12	6020.91	1746.6
347	151.7	23004.4	646.16	33743.4	82	16884.6	259.12	23698.7	606.8	4803.75	1480.92	5036.22	1152.92	1429.47	3014.32	98.28	1630.16	461.79	615.82	37150.5	504.3	36242.6	731.44	35578	628.12	24801.8	141.86	9721.53	564.98	3812.76	1642.46	2222.64	1421.06	882.63	1227.54	1277.64	825.74	15998.8	123.82	20916.6	799.5	31089.9	363.26	35629.6	122.18	17134.1	973.34	9019.71	970.06
348	362.44	19249.7	637.96	19226.3	489.54	35647.9	417.38	32676.2	542.84	8541.54	873.3	3986.64	1691.66	1080.45	500.2	976.5	2848.68	950.04	460.84	16208	472.32	24600.2	590.4	38798.6	438.7	17468.6	455.92	23300.6	1289.04	5591.88	1463.7	1597.68	2201.7	820.89	733.9	372.33	197.62	23639.5	1202.12	38488.6	661.74	19431.1	83.64	22915	237.8	11086.1	2526.42	10333.9	1553.08
349	210.74	15898.7	407.54	16681.1	532.18	15839.5	346.86	16877.1	516.6	10897.7	911.02	3345.3	754.4	1220.31	1329.22	170.1	1230	344.61	259.94	26166.4	191.06	35618.9	309.96	28947.2	414.1	24147.3	466.58	10141.7	970.88	5835.06	2079.52	2273.67	5065.96	1444.59	1712.98	453.6	614.18	29121.1	596.96	26085.2	652.72	23639.5	667.48	23115.3	202.54	15481.6	356.7	4585.77	1048.78
350	403.44	13177.1	623.2	17941.8	616.64	48377.7	248.46	22877.8	365.72	9771.93	414.1	4504.5	1667.06	7381.08	720.78	490.77	2024.58	466.2	655.18	43101.4	590.4	27694.8	532.18	25842.6	472.32	23750.4	154.16	14999	920.86	5351.85	1474.36	1323.63	1507.16	601.02	1243.94	311.85	435.42	25678.8	236.16	22218.8	76.26	17990.9	185.32	16678	385.4	14061.6	1710.52	2787.12	428.86
351	697	22857	440.34	16557	539.56	25967.3	225.5	28770.2	481.34	6986.07	1290.68	3502.8	1116.84	807.66	2322.24	814.59	1195.56	464.94	634.68	19920.6	537.1	31661.3	746.2	37062.3	199.26	21345.7	498.56	16561.4	346.04	3500.28	2088.54	1733.76	1360.38	495.18	1558.82	265.86	555.14	17320.6	348.5	30622.4	1.64	15624.6	171.38	32290	565.8	9548.91	770.8	5264.28	2338.64
352	323.9	33248.9	419.84	31830.8	418.2	23248.9	36.9	25426.8	396.88	10298.6	397.7	3290.49	1548.98	1225.35	3708.86	732.69	2021.3	651.42	555.14	24497.6	1252.96	62915.6	498.56	34888.8	519.88	26924.3	1042.22	13384.3	488.72	2951.55	790.48	1966.23	1790.06	742.14	1327.58	3250.8	583.02	23919.8	304.22	21416.8	323.08	17568.8	473.96	18820.6	547.76	12784.6	1297.24	6196.05	2116.42
353	739.64	34904.5	821.64	39652.8	835.58	33577.7	719.96	19264.8	642.06	25602.6	586.3	4806.27	1414.5	1609.02	1368.58	677.25	1315.28	398.16	889.7	36858.1	727.34	46113.5	220.58	21350.7	804.42	16935.7	550.22	13906	686.34	3946.32	898.72	1842.75	1147.18	890.19	2159.88	434.07	236.16	18632.2	271.42	14646.2	451	23019.6	197.62	13368.6	855.26	12959.7	1535.04	11084.2	1930.28
354	585.48	24699.8	423.12	17125.3	522.34	25208.8	804.42	23910.4	1058.62	14765.3	753.58	4782.96	883.96	670.95	1435.82	405.09	1375.14	662.13	189.42	17599.1	634.68	25204.4	723.24	24072.3	707.66	31639.2	436.24	19678.7	622.38	1742.58	521.52	973.98	1766.28	1145.34	1931.1	384.3	649.44	37983.3	856.08	28346.2	594.5	20993.5	486.26	33416.5	828.2	20750.3	881.5	6211.17	1385.8
355	202.54	580.23	283.72	23284.8	874.12	33122.2	397.7	17202.2	551.86	31798	868.38	4328.73	3656.38	501.48	1737.58	2893.59	3314.44	325.71	756.86	32080.2	21.32	21147.2	223.04	20113.4	319.8	24691	353.42	9598.05	1446.48	6728.4	877.4	1877.4	1826.96	555.66	769.98	381.78	805.24	19766.9	433.78	28968.7	735.54	29282.4	367.36	20193.4	639.6	27163.7	736.36	6208.65	910.2
356	902.82	28504.3	505.12	26761.8	175.48	16304.4	137.76	26538.1	216.48	6971.58	850.34	4680.9	609.26	1418.76	1987.68	564.48	1147.18	304.92	195.98	16714.5	751.12	41169.9	402.62	26601.1	204.18	28494.3	539.56	15676.3	941.36	6760.53	840.5	1970.01	1057.8	384.93	1257.06	189	621.56	20625.6	560.06	24760.9	51.66	19482.8	463.3	14958.7	720.78	19361.2	2041.8	7916.58	2078.7
357	494.46	13097.7	612.54	23967.1	180.4	22537.6	467.4	20593.4	319.8	6673.59	1306.26	10194	332.92	1283.94	1049.6	604.17	1638.36	577.08	884.78	29251.5	469.04	28725.5	834.76	31321.1	862.64	47993.4	1268.54	13470.7	1922.08	12532	1191.46	1510.74	2030.32	908.46	1732.66	197.82	113.98	21791.7	217.3	23538.1	442.8	23987.2	628.12	18002.2	534.64	20980.9	479.7	4857.93	1358.74
358	873.3	31750.1	217.3	29303.8	166.46	21204.5	563.34	42092.8	918.4	5630.94	573.18	14793	2797.84	1642.41	2948.72	493.29	2222.2	284.13	487.08	31712.3	55.76	18264.3	1228.36	52737.9	150.88	26754.2	703.56	29787	388.68	3467.52	1202.94	1395.45	1489.12	553.14	658.46	409.5	1031.56	45896.1	259.94	37825.2	563.34	33213.6	172.2	27672.1	230.42	9962.82	2067.22	2155.86	879.04
359	640.42	31140.9	307.5	26386.9	295.2	33558.2	436.24	16647.8	307.5	14147.3	707.66	5431.23	1141.44	2985.57	2676.48	502.74	2112.32	363.51	539.56	16414	793.76	43024	680.6	28366.4	676.5	26905.4	490.36	7927.29	835.58	4275.81	1120.94	1529.01	1038.12	925.47	4776.5	574.56	865.1	20857.4	136.12	17083.1	201.72	19343.5	460.84	20873.2	426.4	16453.1	1684.28	6465.69	743.74
360	480.52	22932	402.62	26524.9	436.24	19511.1	128.74	15923.2	141.04	21355.1	893.8	3668.49	1153.74	1391.04	1563.74	510.3	1494.04	472.5	449.36	25459.6	696.18	22279.9	655.18	25787.8	444.44	23636.3	549.4	15452.6	2054.92	5299.56	1134.88	1852.2	1390.72	549.36	1782.68	561.33	343.58	23327.6	184.5	28002.2	274.7	22638.4	486.26	32261.7	21.32	18280.1	956.94	4813.2	4291.88
361	707.66	18917	917.58	36306.9	556.78	21251.2	637.96	26822.9	143.5	15413	1618.68	4139.73	1360.38	1145.97	1890.92	466.2	1083.22	374.85	552.68	33676.6	579.74	36167.7	649.44	20440.3	751.12	31845.9	578.1	11234.2	955.3	3857.49	1746.6	2235.87	1675.26	628.11	2228.76	925.47	853.62	33941.9	884.78	37244.3	25.42	3153.15	634.68	27192.7	903.64	23371.1	940.54	10361	850.34
362	733.9	14874.3	550.22	16338.4	556.78	18190.6	554.32	36268.5	422.3	17071.1	810.98	5591.25	2870.82	1917.72	1132.42	767.34	5685.06	659.61	398.52	18454.6	552.68	19066.3	610.08	21427.6	150.06	24476.1	591.22	18680.1	1107.82	4139.1	686.34	3449.25	8624.76	681.66	820	251.37	391.14	23821.6	227.96	17833.4	557.6	26535.6	1253.78	21951.7	744.56	14346.4	923.32	3549.42	732.26
363	551.86	21103.7	439.52	24827.7	864.28	37388	491.18	20263.3	690.44	48368.2	2017.2	4454.1	1794.98	3876.39	1462.06	1131.48	2783.08	484.47	181.22	14597.1	246.82	20718.2	1509.62	57565.6	732.26	36638.3	887.24	31409.3	1071.74	3209.22	816.72	1656.9	733.08	449.82	1761.36	858.69	521.52	23777.5	584.66	48805.5	425.58	22016.6	222.22	21175.6	542.02	9037.35	794.58	4239.9	773.26
364	403.44	27236.2	164	19740.4	206.64	17873.1	186.14	17045.9	669.94	17199.6	2834.74	2571.03	2391.12	1061.55	1325.12	343.98	705.2	609.84	330.46	21041.4	182.86	43588.4	615	35141.4	556.78	20344	1779.4	4860.45	699.46	9241.47	453.46	1343.16	4221.36	384.93	2857.7	674.73	748.66	22445.6	150.88	32155.2	633.04	27962.5	324.72	22333.5	387.86	17772.9	346.86	4000.5	2588.74
365	824.1	31223.4	286.18	18195	52.48	24538.5	241.9	26109.1	296.84	9230.13	1381.7	6180.3	1316.1	1051.47	1767.1	547.47	945.46	311.85	268.14	13578.4	28.7	19633.9	850.34	22079.6	380.48	26507.2	272.24	7932.33	614.18	4242.42	1271	1168.02	1306.26	1175.58	3207.84	435.96	822.46	41036.9	371.46	19320.2	758.5	18382.8	508.4	20929.9	378.02	14702.9	865.1	4436.46	1261.16
366	644.52	14255.6	77.08	27584.5	218.94	36506.6	565.8	14064.1	286.18	5516.28	1239.02	5421.78	1343.98	587.16	2073.78	582.12	2070.5	769.23	758.5	23992.3	220.58	18916.4	295.2	28054.5	198.44	16077.6	374.74	14701.7	838.86	6884.64	684.7	1444.59	1767.1	781.83	2473.94	687.33	747.84	25343.6	746.2	34149.8	568.26	30543	387.86	9937.62	1038.94	7595.28	439.52	2957.22	758.5
367	596.14	23390	61.5	21524.6	797.04	23277.2	550.22	20617.4	275.52	9445.59	921.68	4135.32	2009.82	504	1647.38	415.8	3829.4	479.43	938.08	27628	792.12	26478.9	587.94	23890.2	390.32	29870.2	278.8	6791.4	751.12	3759.21	1731.84	2210.04	1313.64	455.49	1100.44	439.11	720.78	36127.4	233.7	23318.2	235.34	26688.1	686.34	17575.7	288.64	12514.3	970.06	3415.86	2632.2
368	1107	66956.4	188.6	15804.2	660.1	26301.2	319.8	10686.7	245.18	14263.8	382.12	4103.19	1541.6	3385.62	941.36	680.4	1500.6	1372.77	2039.34	126674	237.8	22622	742.1	43681.7	461.66	22823.6	118.9	9465.12	732.26	4910.22	2228.76	2196.18	1509.62	780.57	1296.42	308.7	913.48	27202.1	1448.94	71577.5	491.18	34095.6	92.66	20832.8	363.26	8120.07	956.12	3996.72	407.54
369	670.76	22718.4	659.28	32385.8	631.4	14868.6	341.94	21063.4	10.66	10383	561.7	2273.04	1758.9	1691.55	1285.76	337.05	1021.72	480.06	178.76	16498.4	593.68	30876.3	1277.56	46163.9	472.32	20117.2	394.42	8133.93	822.46	5625.9	1415.32	1981.35	1371.04	387.45	2533.8	427.14	380.48	18467.2	466.58	19992.4	355.06	27086.2	428.86	27242.5	270.6	16570.9	819.18	4759.65	1131.6
370	589.58	26342.2	94.3	21472.9	501.84	24821.4	846.24	34120.2	261.58	7187.67	1207.04	5921.37	915.12	827.19	979.08	587.79	1435.82	631.26	598.6	27020.7	446.9	22843.8	335.38	22910.6	715.04	29214.4	551.86	13267.8	653.54	4699.8	1690.84	1220.94	1322.66	492.03	3013.5	931.77	1079.12	59267.9	248.46	22438.7	145.96	20350.3	111.52	23972.1	446.9	7236.81	1071.74	4576.95	1198.02
371	587.94	21225.3	449.36	36229.4	292.74	24022.5	553.5	34064.1	642.88	11766.5	1453.04	1503.81	964.32	1320.48	1105.36	703.71	1297.24	278.46	605.98	30107.7	2169.72	641.97	628.94	31294.6	370.64	32290.7	680.6	8156.61	1053.7	7770.42	1286.58	2404.08	1252.14	918.54	565.8	562.59	695.36	28991.3	423.94	25461.4	531.36	25201.3	47.56	15104.9	433.78	9706.41	1435	7769.79	414.92
372	601.06	16846.2	343.58	23008.9	391.96	34587	350.96	18876.7	500.2	9533.16	1596.54	2789.01	1130.78	1973.79	1717.9	672.21	2062.3	615.51	560.88	27018.8	277.16	31193.8	28.7	1938.51	323.9	31011.8	49.2	1077.3	1216.88	7197.12	834.76	776.79	1324.3	333.27	1243.12	205.38	492.82	30624.9	328	15760.7	391.14	23433.5	712.58	21956.1	577.28	7459.2	482.98	2713.41	1643.28
373	257.48	19421	0	30375.4	876.58	26182.8	268.96	22987.4	303.4	17990.9	958.58	3608.64	956.94	2033.01	2479.68	585.27	2317.32	410.13	1173.42	27918.4	442.8	22411.6	625.66	32153.3	253.38	19980.4	614.18	16859.4	686.34	3482.01	646.98	1047.06	984	565.11	2715.84	674.73	430.5	29311.4	172.2	16345.3	482.16	13643.3	87.74	30578.9	175.48	7260.75	382.94	4498.83	831.48
374	425.58	19167.1	387.04	19022.2	382.12	23175.8	247.64	14393	391.14	7413.21	733.08	2817.99	1032.38	2886.66	2032.78	511.56	4419.8	570.15	637.96	15634.1	526.44	23465	536.28	34278.9	305.04	24958.7	615	10529.2	621.56	2971.71	1502.24	1927.17	1341.52	545.58	1362.02	784.35	216.48	19210.6	656	27727.6	153.34	24345.1	736.36	28755.7	469.86	21055.9	627.3	982.17	1580.14
375	587.94	19660.4	640.42	47507	585.48	20793.2	507.58	26972.8	402.62	6370.56	442.8	3747.87	1148.82	1738.17	1052.06	348.39	8080.28	2175.39	463.3	32072	391.96	38167.9	281.26	12316.5	171.38	19759.3	820	14335.6	665.02	3210.48	1571.94	2610.09	927.42	395.01	2063.12	492.03	578.1	18241	376.38	25751.9	514.14	23418.4	200.9	20805.8	564.16	28925.2	449.36	2262.96	896.26
376	369.82	17716.9	317.34	25535.8	442.8	16817.2	432.96	23662.8	596.14	5193.09	628.12	3301.2	1061.9	2230.2	935.62	303.03	2118.06	927.99	324.72	25503	710.12	29868.3	624.84	21222.2	541.2	34988.3	530.54	14860.4	528.9	3551.31	1309.54	3213.63	1066	414.54	1234.92	442.26	322.26	51595.7	446.9	30108.3	522.34	25797.9	112.34	26882.1	902.82	18365.1	609.26	6774.39	773.26
377	586.3	20258.3	1143.08	51682.7	348.5	14337.5	511.68	28596.3	677.32	6341.58	441.16	2118.06	2151.68	2254.14	1558	901.53	1736.76	622.44	330.46	21913.3	623.2	33369.8	406.72	24867.4	468.22	24949.3	394.42	20817.7	1206.22	3894.03	726.52	708.12	3239	666.54	1664.6	182.07	420.66	22268.6	833.12	44983.9	408.36	19417.2	246.82	21632.3	1471.08	2620.8	366.54	7321.23	1699.86
378	153.34	20986.6	43.46	17183.9	214.84	19090.3	699.46	19939.5	115.62	10664.6	1904.04	2150.82	301.76	1082.97	974.98	762.3	1849.1	551.88	691.26	21052.1	619.1	34731.9	199.26	18372.1	471.5	17655.8	362.44	8418.06	719.96	5713.47	637.14	1370.88	2901.98	1043.28	3250.48	412.02	273.06	28695.9	966.78	37156.8	528.9	39959.6	519.88	31366.4	384.58	17335.1	560.88	4318.65	1039.76
379	249.28	31153.5	1073.38	42998.8	377.2	23786.9	528.9	23821.6	970.06	6865.74	1649.84	3512.25	875.76	2331	1306.26	497.07	2592.02	504.63	682.24	24909.6	268.96	23618.1	455.92	24024.4	583.84	45081.5	580.56	6386.31	1098.8	4285.89	912.66	1472.31	2516.58	842.31	1901.58	602.91	41	12480.3	515.78	24410.6	282.08	21403	610.08	22079.6	258.3	12650.4	470.68	5453.28	390.32
380	249.28	15975.5	218.12	34041.4	852.8	25927.7	465.76	14596.5	177.94	12280.6	952.84	3267.81	2801.12	1427.58	1179.16	729.54	1613.76	400.05	605.16	27277.1	1171.78	47746.4	601.88	25570.4	339.48	23388.8	400.98	15626.5	453.46	3280.41	820.82	1383.48	2967.58	826.56	1890.1	972.09	488.72	37187	458.38	20533.6	687.98	44399.2	364.9	24462.9	1152.92	9650.97	979.9	5597.55	798.68
381	429.68	31638.6	876.58	27684.1	464.94	19302.6	426.4	19054.3	939.72	10001.2	1394	4101.3	1563.74	1539.72	1179.16	512.82	1632.62	418.95	1107	24704.2	202.54	18372.7	376.38	23606.7	683.06	47409.4	589.58	12108.6	505.12	3732.75	874.12	1796.76	905.28	1103.13	1241.48	565.74	1485.02	85004.6	419.84	37973.9	184.5	23427.2	415.74	23154.4	490.36	23477.6	1087.32	9075.15	465.76
382	365.72	15206.9	356.7	18577.4	364.9	27621.7	626.48	28287	638.78	10025.8	1070.1	3710.07	1375.96	788.13	1261.16	749.7	2198.42	490.77	804.42	33507.2	749.48	39572.8	444.44	27357.8	72.16	26819.1	358.34	10519.1	994.66	3543.12	1890.92	4731.93	1628.52	658.98	1958.98	171.99	515.78	22739.2	689.62	35334.8	220.58	29733.5	753.58	24154.8	554.32	32010.9	588.76	4251.24	1320.2
383	55.76	20707.5	480.52	21436.4	396.06	24679.6	514.14	22080.9	305.04	12101	548.58	3429.72	1248.04	1202.67	2210.72	546.21	965.14	343.98	1649.02	64508.2	112.34	16642.1	684.7	25184.9	190.24	18597	1662.14	3359.16	1220.16	3679.83	1638.36	1202.04	2040.98	781.2	2792.92	280.98	108.24	18169.8	32.8	2889.18	347.68	34309.2	682.24	29746.7	530.54	9143.19	1052.88	3350.34	1334.96
384	680.6	40855.5	219.76	27852.9	607.62	42388.3	986.46	48395.3	45.1	10560.1	1565.38	1981.35	534.64	1602.09	1293.96	435.33	1932.74	452.34	373.92	25045.7	277.16	20584	670.76	21028.8	145.96	19862	656.82	13987.9	984	2984.31	1622.78	1721.16	2333.72	709.38	1947.5	401.94	1468.62	46383.8	746.2	43631.9	410.82	25514.4	262.4	17394.3	331.28	12806	480.52	4832.1	1865.5
385	59.04	23116.6	141.04	23514.1	671.58	32427.4	309.14	31865.4	17.22	14832.1	1626.06	5615.19	1248.04	1861.02	1193.92	504	6321.38	612.36	451	37709.3	932.34	39129.3	476.42	25306.5	814.26	23819	642.06	23098.9	947.1	3260.25	1128.32	1064.7	1448.12	529.83	2332.9	604.8	642.06	24739.5	221.4	26553.9	254.2	28616.5	487.9	25155.9	309.14	8525.16	1156.2	3209.22	622.38
386	357.52	15793.5	649.44	27330	220.58	15125.7	855.26	61956.1	557.6	20661.5	591.22	6377.49	2062.3	1564.29	1240.66	2659.23	2642.04	335.79	2.46	22588.7	350.96	20679.8	259.94	17460.4	291.1	20149.3	742.92	17844.8	839.68	5561.01	2131.18	2036.79	3052.04	721.98	1184.9	213.57	793.76	16499.1	303.4	13274.1	324.72	20875.1	322.26	28174.9	440.34	9482.76	660.1	1950.48	1426.8
387	564.16	23213.6	306.68	16444.3	265.68	20203.5	915.12	27801.3	4.1	18181.8	602.7	6073.83	1180.8	4558.05	1421.06	486.99	1485.02	313.74	353.42	22375.7	555.14	27141.7	220.58	21345	975.8	49430.4	272.24	7052.22	1776.94	9185.4	370.64	821.52	1093.88	431.55	1207.86	438.48	462.48	15829.4	590.4	19027.3	47.56	16040.4	1068.46	28539.6	198.44	12912.5	915.12	5652.99	1965.54
388	1231.64	33323.2	559.24	30629.3	340.3	16706.3	417.38	19918.1	92.66	10598.5	857.72	4594.59	4014.72	3124.17	4304.18	975.87	1659.68	570.78	109.06	18944.7	377.2	17083.1	792.94	21825.1	193.52	19586.1	220.58	6087.69	1075.02	4710.51	1922.08	5722.29	1940.12	685.44	1231.64	342.09	128.74	27476.8	305.04	19780.1	86.92	22848.8	167.28	26420.3	91.84	31328.6	817.54	8922.06	986.46
389	528.9	13230	271.42	16480.2	110.7	10807	282.08	19013.4	739.64	21787.9	687.98	3899.7	2437.86	2737.35	2733.06	442.26	3600.62	585.9	303.4	22483.4	846.24	37297.9	241.08	21180.6	303.4	23914.2	550.22	6689.97	933.98	4194.54	665.84	2855.79	1583.42	529.2	786.38	598.5	400.98	27639.4	619.92	27642.5	369	18554.8	90.2	37526.6	390.32	18047.6	993.84	8085.42	1046.32
390	444.44	21449.6	346.04	31249.9	520.7	32619.5	233.7	25453.3	511.68	10447.9	2095.92	6388.2	1220.16	1694.07	1347.26	672.21	2045.9	951.93	186.14	23584.7	1029.92	60396.8	643.7	26674.2	610.08	25924.5	369	14092.5	475.6	3308.76	1506.34	2913.75	1514.54	434.7	2056.56	837.27	692.08	18624.7	646.98	27939.2	520.7	24793	253.38	22587.4	858.54	27155.5	1072.56	8860.95	463.3
391	332.1	34528.4	256.66	18093.6	920.86	37754	447.72	18515.1	734.72	6990.48	905.28	4886.28	736.36	1718.64	1154.56	655.83	3093.86	1298.43	208.28	11768.4	319.8	33487	221.4	19303.2	1122.58	35549	507.58	13415.8	861.82	9133.74	1304.62	3172.68	1025.82	357.21	1608.02	773.01	1666.24	66101.5	742.1	31805.5	1140.62	21287.1	864.28	56768	943.82	4738.23	1596.54	11597	899.54
392	635.5	45435.6	70.52	21311.6	405.08	42506.7	187.78	20638.2	274.7	506.52	6182.8	1966.86	1047.96	2187.99	1328.4	840.42	1309.54	681.66	341.12	16835.5	934.8	60343.9	201.72	24206.5	441.98	29748	843.78	7281.54	624.84	3615.57	1178.34	1414.98	2229.58	595.98	1211.96	195.3	883.14	29667.3	444.44	27714.3	340.3	20893.9	917.58	25947.8	155.8	15165.4	1557.18	5967.99	3714.6
393	884.78	28915.1	333.74	24457.9	868.38	27940.5	447.72	19344.8	2356.68	2809.8	703.56	3504.06	2813.42	480.69	1331.68	876.33	1180.8	429.03	298.48	31094.9	949.56	27698.6	701.1	27595.3	776.54	16867	480.52	13641.4	1276.74	5019.21	1445.66	1372.77	1599.82	2963.52	2013.1	267.75	581.38	27678.4	253.38	24255.6	129.56	21933.4	332.1	21277	526.44	6512.94	980.72	4064.13	1874.52
394	658.46	23029.7	263.22	15950.3	430.5	14336.9	560.06	28871	430.5	18285.1	43.46	2513.7	1046.32	161.28	1562.92	334.53	1971.28	803.88	286.18	24272	246.82	19942	459.2	20300.5	326.36	14536	561.7	11570	875.76	4255.02	737.18	1012.41	3072.54	1376.55	1796.62	218.61	749.48	38821.9	933.98	37703.6	266.5	20138.6	692.9	24166.2	665.84	12556.5	756.04	4240.53	892.98
395	790.48	39461.3	185.32	20118.4	898.72	45355	299.3	19078.3	64.78	13496.5	993.84	3298.68	1518.64	1191.33	2068.86	1097.46	2219.74	322.56	666.66	21613.4	324.72	15802.9	595.32	35295.1	815.9	39223.8	624.02	9770.04	2131.18	9150.75	1331.68	2943.99	1124.22	320.04	1301.34	394.38	728.16	20385.5	174.66	15930.8	528.9	31923.4	95.94	556.92	806.06	12009.7	988.1	3262.77	1445.66
396	598.6	20372.3	233.7	28360.1	534.64	20084.4	247.64	23974	513.32	14609.7	943.82	2352.42	1510.44	1517.67	874.94	470.61	1193.1	790.02	561.7	21306	804.42	33849.3	551.04	21071	776.54	34675.2	652.72	12952.8	893.8	4164.3	1333.32	2888.55	2890.5	752.85	1125.04	469.35	596.96	26925.6	115.62	23481.4	559.24	19490.3	715.86	26764.9	687.98	28109.3	2006.54	7543.62	454.28
397	478.88	25054.5	298.48	20391.2	366.54	28979.4	479.7	28416.8	496.92	8203.23	1716.26	7262.64	1936.02	1863.54	410.82	1343.79	1481.74	335.79	167.28	21134	455.1	24925.3	795.4	33871.9	651.9	19263.5	1036.48	16840.5	678.96	7142.31	1966.36	761.67	2317.32	615.51	1963.9	381.78	683.88	24475.5	327.18	31450.9	379.66	12566.6	259.12	12181	523.16	509.67	749.48	3936.87	2406.7
398	727.34	25541.5	520.7	46512.9	343.58	21552.3	377.2	13730.2	279.62	8576.19	744.56	5512.5	1601.46	1400.49	1380.88	576.45	1594.9	302.4	52.48	13020.8	279.62	36721.4	551.86	32016	765.88	36189.7	578.1	20985.9	748.66	5201.91	2517.4	1741.32	1611.3	947.52	1390.72	411.39	654.36	35484.8	491.18	26877.7	628.12	27314.9	588.76	22118	892.98	3723.93	2841.3	1232.91	1245.58
399	558.42	34584.5	583.84	22315.9	446.08	17101.3	416.56	23379.3	214.84	17409.4	239.44	962.64	272.24	1295.91	3184.06	934.92	1603.1	585.27	746.2	19238.9	457.56	24217.2	834.76	19833.7	335.38	26357.3	465.76	16616.2	1498.14	5194.35	1320.2	1330.56	1169.32	1551.69	3118.46	851.76	521.52	28680.8	346.04	29615	492.82	34604	266.5	24085.5	801.14	43193.4	607.62	5635.35	303.4
400	851.98	32323.4	298.48	23263.4	193.52	21433.2	704.38	30709.3	767.52	21277	1050.42	3677.31	1251.32	492.66	1296.42	584.01	1617.86	788.76	298.48	17955.6	40.18	16536.9	678.14	27907.7	287.82	11910.8	936.44	49584.8	542.84	4316.13	1743.32	1993.32	2317.32	914.76	1198.84	493.92	393.6	24402.4	566.62	29286.8	70.52	33331.4	457.56	29917.4	399.34	29073.9	1152.92	6876.45	3862.2
401	521.52	24153.6	557.6	25904.3	579.74	20393.1	447.72	28913.2	823.28	23519.8	754.4	6027.84	1489.12	720.09	3094.68	379.89	1729.38	432.18	772.44	33536.8	346.04	21641.8	934.8	20569.5	314.06	28922.7	186.14	9337.23	492	2950.92	764.24	1859.76	2252.54	1239.84	1771.2	255.78	978.26	38127.6	257.48	25952.8	507.58	40580.8	782.28	28966.8	637.96	6711.39	842.96	4253.76	1448.94
402	221.4	17599.7	733.9	24306.7	471.5	24956.8	624.84	24474.2	867.56	8886.78	1102.08	4843.44	1264.44	5961.06	1828.6	703.08	2805.22	497.07	223.86	24648.1	617.46	26521.7	391.14	17514	439.52	26053.7	355.88	20995.4	1212.78	9966.6	738.82	1616.58	1160.3	482.58	1298.88	443.52	410.82	20764.8	583.02	31649.9	42.64	8850.87	783.1	31903.2	166.46	11818.8	836.4	10402.6	1219.34
403	601.88	25605.1	613.36	22282.5	157.44	22080.2	208.28	20164.4	637.96	7454.16	1778.58	5158.44	1057.8	1249.92	1609.66	604.8	1562.92	398.79	673.22	24731.9	67.24	14668.9	539.56	26746	596.14	33473.8	116.44	9952.11	906.1	3703.14	1407.94	3537.45	2117.24	2577.96	1877.8	582.75	150.06	31128.9	455.92	23163.2	310.78	14839.6	840.5	22541.4	314.06	15376.4	1179.16	8048.88	210.74
404	990.56	26953.9	765.06	27780.5	377.2	19623.2	795.4	53487	569.9	13706.3	1667.06	6051.15	1644.92	2530.08	739.64	532.35	1940.12	500.22	743.74	19005.2	581.38	28276.3	856.08	55429.9	349.32	20393.7	1324.3	7013.16	994.66	6141.87	1818.76	1026.9	934.8	551.88	976.62	401.94	754.4	31121.4	751.12	20384.9	592.04	32569.1	520.7	23829.1	297.66	12695.8	724.88	5819.94	1394.82
405	205	15794.7	87.74	14527.8	154.16	17105.1	404.26	18985.7	35.26	11990.8	1025.82	4491.27	2192.68	3431.61	1129.96	450.45	7380.82	882	513.32	28912	487.9	34473.6	740.46	35643.5	437.06	17916.6	523.16	20311.8	644.52	7716.87	1262.8	3571.47	2634.66	600.39	1814.66	285.39	569.9	39634.6	332.1	24839	259.12	15028.6	626.48	30875.7	89.38	15736.8	461.66	4100.67	1102.08
406	1128.32	39302.6	267.32	19979.2	628.12	28165.4	236.98	15235.3	1416.96	5448.87	400.16	6187.86	739.64	1067.85	2623.18	412.02	1803.18	433.44	194.34	27978.3	442.8	28218.3	564.98	21977.6	624.84	21335.6	961.86	14961.9	273.06	8394.12	1129.96	2143.26	761.78	862.47	2136.92	553.77	773.26	29029.8	117.26	22447.5	528.08	19821.1	214.02	24173.1	353.42	13984.7	637.96	5542.74	1333.32
407	577.28	29684.3	586.3	38579.3	10.66	21429.4	248.46	35287.6	1421.88	5729.22	620.74	3154.41	842.14	2152.08	2450.98	1089.9	1463.7	413.91	421.48	39641.5	442.8	24163.7	544.48	31772.8	624.02	15404.8	72.16	13800.1	1167.68	1977.57	1055.34	1724.31	892.98	716.94	1181.62	558.18	694.54	26540	437.88	31391	163.18	23617.4	473.96	30723.8	87.74	12351.2	821.64	4435.2	1267.72
408	136.12	17735.8	747.02	21706.7	703.56	24746.4	596.14	15343.6	350.96	17313	459.2	1846.53	1107	1374.03	2016.38	676.62	737.18	366.66	506.76	23591	432.14	15767.6	917.58	36145.6	498.56	14196.4	369	24372.2	637.14	5710.95	2616.62	2530.71	3495.66	492.66	1045.5	442.89	396.88	25411.7	756.04	20828.4	452.64	17171.3	500.2	20235	233.7	14187	2997.1	8120.7	787.2
409	267.32	24561.8	117.26	15869.1	300.12	28237.2	324.72	28592.5	705.2	24000.5	1308.72	7721.28	1157.02	2043.72	2406.7	26701.3	370.64	490.14	547.76	22903.7	85.28	23941.9	271.42	19912.4	664.2	23690.5	577.28	5773.95	565.8	3855.6	1671.16	498.96	3312.8	780.57	1817.94	385.56	592.04	19152	111.52	20843.6	569.08	45708.4	134.48	30347.1	564.16	11806.8	1075.84	5935.86	1097.98
410	73.8	24307.3	875.76	34990.2	245.18	27291.6	326.36	18735.6	660.92	11678.3	2060.66	3452.4	956.12	1512	1357.1	729.54	2036.06	466.2	439.52	27113.3	640.42	33270.9	1055.34	30839.8	337.02	20766.7	383.76	6688.71	838.86	7325.01	1172.6	1959.93	1052.06	497.07	1659.68	556.92	732.26	25653.6	900.36	27677.8	221.4	21220.9	514.96	18188.7	59.86	8820	714.22	4214.07	692.08
411	616.64	32216.9	237.8	21384.7	657.64	44595.8	473.96	34330.6	95.12	441	1029.92	3732.75	1307.9	1172.43	1735.12	1234.8	2337	328.86	210.74	15327.9	554.32	16567.7	483.8	34476.8	574	20649.5	246.82	15273.1	756.04	8478.54	1371.04	2133.81	876.58	390.6	3302.96	537.39	1214.42	28610.2	331.28	27057.2	257.48	17871.2	446.9	26369.3	510.04	20194.7	1496.5	4558.68	1494.04
412	364.9	19415.3	669.12	19829.9	597.78	23316.3	109.06	22384.5	647.8	7673.4	603.52	3400.74	191.06	1486.8	400.98	495.18	3007.76	1200.78	662.56	34745.1	707.66	25767.6	699.46	25171	660.92	36254.6	620.74	12389	589.58	3851.82	1603.92	6420.96	1223.44	303.66	2031.14	411.39	387.86	24767.8	560.88	27682.2	707.66	27155.5	625.66	26060.6	429.68	13513.5	793.76	5324.76	1142.26
413	86.92	31818.8	259.94	20917.9	660.92	29382.6	603.52	24777.9	446.9	5663.07	3708.04	17798.8	1560.46	1907.01	1190.64	354.06	1276.74	444.15	847.88	28614.6	942.18	36967.8	338.66	21333.7	473.14	33587.8	505.12	22932	329.64	3000.06	1121.76	1613.43	2168.9	1207.71	989.74	359.73	1002.86	44775.4	243.54	21356.4	108.24	27657.6	508.4	27010	406.72	22489.7	362.44	5388.39	844.6
414	950.38	21531.5	363.26	20903.4	308.32	17549.3	486.26	23060.5	432.96	9853.2	1153.74	6401.43	793.76	1276.38	1489.94	533.61	3466.14	716.94	691.26	32918.8	321.44	15790.3	103.32	18208.3	351.78	21999	624.84	24747	1462.06	5125.68	2435.4	751.59	1740.04	526.05	1223.44	346.5	264.86	13885.2	319.8	23584.1	80.36	15018.6	310.78	23623.1	62.32	10440.4	455.1	6381.9	2870.82
415	447.72	23415.8	311.6	15813	500.2	18470.3	122.18	25416.7	519.06	11139.7	1074.2	4400.55	810.16	1975.68	1970.46	889.56	1382.52	387.45	484.62	25554.7	471.5	21909.5	607.62	27488.8	664.2	29191	712.58	34886.2	473.14	4104.45	1090.6	3814.02	2426.38	401.31	1334.96	217.98	895.44	33984.1	265.68	25920.7	441.98	17409.4	153.34	10704.3	241.08	19286.8	1914.7	16400.8	428.04
416	605.16	17644.4	619.1	23808.3	888.06	24364.6	121.36	28516.9	1544.06	5868.45	936.44	10879.5	2020.48	1346.94	2094.28	402.57	1134.88	464.31	510.04	17888.2	458.38	12469.6	824.1	28773.4	896.26	42421.1	830.66	12319	1902.4	5040	1125.04	2611.35	474.78	647.64	2482.14	616.14	352.6	16152.6	474.78	29140	478.06	32230.8	668.3	17959.4	1150.46	7129.08	829.02	7238.07	1336.6
417	719.14	28363.9	282.9	13641.4	587.12	29223.2	427.22	23341.5	946.28	10300.5	1667.06	7446.6	2113.14	2462.67	894.62	823.41	767.52	322.56	350.14	20371.1	427.22	16256.5	419.84	39516.1	228.78	22193.6	23.78	4828.95	1280.84	2326.59	2100.02	2913.12	1421.88	664.65	4425.54	380.52	273.06	15739.9	416.56	20655.8	906.92	28430.6	534.64	35209.4	633.86	21653.7	1548.16	11862.9	973.34
418	768.34	28804.2	91.02	12587.4	489.54	38007.9	452.64	28838.2	382.94	8003.52	1216.88	3287.97	660.1	1193.85	1834.34	513.45	1783.5	490.77	577.28	20851.7	221.4	21067.8	687.98	32756.8	107.42	17687.2	1207.04	10570.8	695.36	4907.07	1004.5	536.13	1768.74	475.65	769.98	144.9	333.74	16090.2	426.4	17822.1	467.4	24112.6	678.96	29291.2	724.88	37806.3	478.06	4103.19	1237.38
419	478.88	22937.7	555.96	20480.7	381.3	28903.1	305.86	18428.8	689.62	9385.11	364.08	16346	1380.88	1091.79	1553.9	2465.82	1294.78	834.75	472.32	26570.2	343.58	21051.4	441.98	23068.7	550.22	26594.8	624.02	6786.36	829.02	3986.01	2258.28	1438.92	2010.64	514.71	1383.34	802.62	41	17086.2	449.36	23223.7	703.56	20844.8	484.62	28740	573.18	20308.1	655.18	6485.85	905.28
420	547.76	19427.3	162.36	17941.1	85.28	27072.4	515.78	19192.3	296.02	7069.86	889.7	5856.48	1357.92	1556.73	1902.4	553.14	1057.8	409.5	977.44	19421	467.4	21847.8	465.76	19773.8	551.86	17648.8	145.14	22321.5	452.64	5143.95	1460.42	1876.77	2732.24	405.09	1778.58	471.87	82	16106	325.54	22588	947.92	32664.9	785.56	33928.6	361.62	8389.71	1160.3	8281.35	1027.46
421	359.98	16134.3	580.56	23460.6	109.06	22022.3	84.46	13998	988.92	4446.54	1471.08	9034.83	1725.28	1603.35	2322.24	519.75	1957.34	626.22	248.46	24241.1	539.56	27450.4	301.76	19954	1206.22	53236.3	280.44	12264.2	3080.74	3323.88	642.06	1307.25	607.62	740.88	1880.26	394.38	421.48	16511	79.54	34750.2	555.14	29872.7	762.6	19408.4	400.98	11244.2	761.78	6617.52	694.54
422	236.98	13779.4	214.84	15006	667.48	39576	944.64	45489.8	218.94	13558.2	2677.3	10287.3	1750.7	2262.96	2286.16	526.05	2768.32	475.65	282.9	16679.9	17.22	22790.9	568.26	17295.4	289.46	20046	850.34	12371.3	824.1	6231.96	838.86	863.73	1853.2	429.03	1433.36	812.07	792.94	25538.9	396.06	29256.6	146.78	13008.2	425.58	28888	366.54	13001.9	706.84	5104.89	684.7
423	658.46	28330.5	627.3	28746.9	517.42	31331.2	488.72	26218.1	516.6	12525.7	618.28	1540.35	990.56	2170.35	2196.78	458.64	2438.68	485.1	338.66	17827.7	852.8	41531.5	357.52	34254.4	938.08	34021.9	394.42	7737.03	1093.06	3056.76	1703.14	2646.63	1683.46	518.49	571.54	472.5	1459.6	62393.9	537.92	26129.2	810.16	25136.4	722.42	34067.2	200.08	6486.48	1253.78	3415.23	1249.68
424	242.72	16539.4	246.82	32684.4	626.48	21566.8	486.26	27574.5	268.14	10756	551.86	2901.78	869.2	1910.16	1616.22	636.93	868.38	731.43	186.96	13151.2	457.56	28250.5	16.4	1040.13	226.32	23310.6	1186.54	36797	1097.98	4595.22	1882.72	2709	1285.76	405.09	1863.86	498.96	422.3	15069	187.78	13156.3	528.08	17663.3	434.6	37352.7	582.2	12043.7	947.1	4352.67	1029.92
425	354.24	21460.3	682.24	20624.3	182.04	17582.7	15.58	14709.9	687.98	10164.4	907.74	6645.24	1715.44	2072.07	2006.54	261.45	2244.34	288.54	448.54	24203.3	393.6	20242.5	1019.26	36787.6	357.52	17444.1	470.68	16121.1	517.42	3197.25	671.58	2067.03	4622.34	1888.74	1968	876.33	563.34	25513.7	308.32	16739.1	637.96	21814.4	509.22	25406.6	60.68	12291.9	663.38	6010.2	1356.28
426	109.88	24240.5	402.62	20036.5	710.12	22593.1	120.54	371.07	551.04	30207.9	1070.1	4152.33	1333.32	1055.25	1034.02	1038.24	3352.98	373.59	486.26	29092.8	224.68	26276.7	196.8	17154.3	605.98	23592.2	555.96	34539.1	1009.42	6036.66	685.52	1471.68	3241.46	509.04	2265.66	349.02	745.38	31798	266.5	25220.8	428.86	19027.9	997.12	38642.9	625.66	13955.1	7579.26	54394.8	688.8
427	1356.28	35086.6	440.34	26397	125.46	25278.1	514.96	19955.2	77.9	14635.5	563.34	1849.05	1638.36	4728.78	1295.6	396.27	1775.3	649.53	280.44	36424.1	394.42	48384	592.86	33509.1	511.68	28937.2	195.98	683.55	398.52	3142.44	572.36	1339.38	1562.92	418.32	2696.16	821.52	374.74	40290.4	555.96	20594.1	387.86	20710.6	423.12	16240.1	232.88	9537.57	1663.78	5826.87	1510.44
428	255.02	20674.7	168.1	16881.5	871.66	22769.5	9.84	18762	428.86	17640.6	1019.26	4362.75	774.9	4440.87	2189.4	599.13	1637.54	773.64	714.22	37217.2	737.18	18130.1	874.94	31941	113.98	13278.5	74.62	6487.11	1589.16	23100.8	778.18	1899.45	888.88	498.96	1982.76	316.26	20.5	16543.8	610.08	26434.8	1042.22	27600.9	487.9	33570.8	699.46	15725.4	1325.94	5481	1198.02
429	344.4	22283.7	407.54	28396	812.62	68901.2	630.58	29928.2	683.88	5713.47	359.98	1896.3	810.16	1002.33	1323.48	468.72	972.52	326.34	705.2	24747.7	477.24	20999.8	667.48	27327.5	467.4	37275.2	483.8	15481	730.62	4559.94	1283.3	2767.59	1587.52	467.46	1514.54	462.42	205	18808	204.18	19593.6	236.98	20662.1	444.44	21174.3	1025.82	44261.3	855.26	5139.54	1669.52
430	542.02	17096.3	13.12	23223.7	382.12	24665.1	1172.6	74257.5	564.16	9003.33	821.64	4098.15	981.54	2862.72	920.86	562.59	1082.4	429.66	1172.6	41168.6	373.1	29816.6	382.94	18719.2	593.68	29040.5	1376.78	5671.26	910.2	3984.12	1216.06	4604.04	1612.12	521.64	2532.98	1345.05	501.02	28966.8	473.96	21717.4	216.48	19300.7	231.24	14804.4	738.82	9573.48	1518.64	5477.85	1013.52
431	207.46	18304.7	205.82	28118.8	240.26	18156	329.64	18290.2	65.6	14202.7	565.8	2243.43	1750.7	4894.47	1145.54	745.29	2710.1	718.83	195.16	18626.6	269.78	20791.3	722.42	41328.6	370.64	19853.2	290.28	7590.24	1364.48	5075.28	1236.56	934.92	2265.66	709.38	1415.32	481.95	715.04	28256.1	100.86	23579.6	305.86	21469.1	477.24	31549.8	671.58	16174.6	894.62	3759.84	833.12
432	700.28	30773	63.14	7045.29	516.6	19586.7	342.76	24840.3	328.82	7928.55	1277.56	8324.19	1069.28	861.21	1072.56	441	1768.74	752.22	594.5	30694.2	716.68	26207.4	616.64	33919.2	395.24	26995.5	713.4	9759.96	764.24	5942.79	1113.56	770.49	1293.96	1200.15	1775.3	384.3	549.4	30880.7	186.14	17128.4	326.36	23516.6	441.16	21747	583.84	9271.08	889.7	4294.08	746.2
433	228.78	18331.1	717.5	24343.2	496.92	19786.4	390.32	22913.7	642.06	9565.29	829.02	3503.43	2413.26	992.25	2050.82	810.81	1994.24	663.39	389.5	20366.6	1002.86	23340.9	232.06	4352.67	650.26	22107.3	287	9289.98	610.9	3441.06	850.34	1277.64	1252.96	632.52	1616.22	298.62	515.78	28984.4	516.6	28557.9	794.58	32090.9	334.56	17709.3	543.66	16405.2	1125.86	2984.94	749.48
434	366.54	22431.8	228.78	21925.3	432.14	30075.6	492	17767.9	147.6	25380.8	377.2	3668.49	1160.3	1833.3	1320.2	435.96	1656.4	488.25	652.72	25249.8	27.06	11343.8	354.24	27732.6	826.56	32680.6	37.72	17036.5	1349.72	6541.29	1252.96	1640.52	1032.38	408.87	1037.3	120.96	314.88	17965.1	353.42	16498.4	110.7	14457.2	365.72	12643.5	378.02	14008	644.52	2757.51	596.14
435	700.28	28153.4	624.02	29368.1	175.48	29833.7	669.12	20816.5	472.32	32674.9	1390.72	4623.57	1530.94	980.91	1759.72	791.91	1015.98	619.92	459.2	30795	319.8	24850.3	466.58	24818.2	924.96	33844.9	523.98	7697.97	1663.78	9456.3	1424.34	3773.7	3692.46	238.77	1917.98	413.28	678.96	28801.1	437.06	22110.5	431.32	14033.9	106.6	4563.72	285.36	14432.7	446.9	4323.06	1041.4
436	305.86	30415.8	446.9	21983.2	456.74	28682	579.74	30767.9	453.46	13944.4	523.16	3318.84	1444.84	3185.91	1432.54	519.75	1925.36	530.46	469.86	19520.6	577.28	42427.4	541.2	18862.8	287	27021.3	697.82	26582.2	875.76	6918.66	1052.88	1427.58	1226.72	429.66	1870.42	471.24	678.14	29017.2	575.64	46793.2	251.74	16059.3	714.22	20827.8	809.34	19152	1497.32	4735.71	487.08
437	162.36	11547.9	562.52	27929.8	107.42	23340.2	442.8	33071.9	296.02	6790.14	1208.68	3632.58	1218.52	3323.25	1932.74	887.04	920.04	555.03	555.96	17208.4	468.22	35429.3	871.66	35425.5	325.54	15533.9	41.82	8599.5	969.24	5083.47	1291.5	2164.05	1016.8	555.03	2327.16	710.64	823.28	40026.4	303.4	21685.2	7.38	17947.4	443.62	20760.4	639.6	21559.2	2291.9	10093.2	1263.62
438	494.46	19348.6	725.7	26029.7	328.82	20782.4	587.94	40795.6	773.26	8276.31	343.58	2065.14	1490.76	2775.78	414.1	560.7	6164.76	439.74	592.86	29926.9	497.74	24461	226.32	19545.1	440.34	19944.5	116.44	9904.86	971.7	1515.15	273.88	2598.75	1796.62	504	7689.14	222.39	507.58	23182.1	596.96	15315.9	143.5	13981.6	318.98	18745.7	1059.44	5988.15	1529.3	5250.42	1216.88
439	190.24	26100.3	649.44	29571.6	392.78	14154.8	439.52	24979.5	968.42	3937.5	1111.92	3682.98	888.06	1251.18	1147.18	446.67	2744.54	686.07	126.28	14650	252.56	16150	460.02	17121.5	565.8	15254.8	395.24	22081.5	523.16	3525.48	952.84	1681.47	2607.6	953.82	2149.22	338.31	249.28	21838.3	1179.98	32571	297.66	17258.2	913.48	28392.8	536.28	12962.9	1138.98	2828.7	1125.86
440	387.04	31434.5	501.84	20457.4	742.1	33742.8	655.18	34207.7	49.2	8821.26	2848.68	1640.52	1689.2	1857.87	1609.66	1294.65	2411.62	403.83	600.24	23889	111.52	23354.7	473.14	19295	239.44	15473.4	514.96	15559.1	769.16	3960.18	6049.96	876.96	1569.48	849.87	2827.36	1203.3	542.84	19920	405.08	25174.8	857.72	53675.4	195.16	23104	287	13220.5	967.6	3780.63	373.92
441	468.22	24806.9	1204.58	44761.5	223.04	23541.8	412.46	18602.6	468.22	7387.38	1595.72	4388.58	1887.64	3178.35	1013.52	396.9	1593.26	526.05	437.06	13680.5	510.86	21476.1	326.36	29481.5	113.98	16669.2	346.04	18995.8	1212.78	7298.55	1401.38	2865.87	3788.4	505.26	1357.1	507.78	1088.96	22043.1	733.9	19348.6	770.8	49361.1	389.5	21753.3	707.66	18910.7	161.54	3669.12	948.74
442	133.66	19785.2	637.14	32472.7	218.12	28960.5	3.28	15395.9	264.86	8581.86	984.82	4089.96	660.92	628.11	1140.62	731.43	1298.88	338.94	253.38	24585.1	662.56	34733.8	560.88	33020.2	359.16	30589.7	241.08	12557.8	981.54	5632.2	1152.1	2395.89	1025.82	1047.69	2501	391.23	318.16	25407.3	311.6	25247.9	848.7	21882.4	121.36	21869.2	669.12	13263.4	796.22	4289.04	906.92
443	495.28	39235.1	150.88	19479.6	337.02	28656.2	262.4	19478.3	190.24	10785.6	455.92	3997.35	1896.66	1968.12	1247.22	611.1	1600.64	532.98	1038.12	39354.8	974.16	33880.8	150.06	19380.7	87.74	25840.7	389.5	7818.93	630.58	6445.53	1755.62	3117.87	958.58	582.75	1296.42	339.57	461.66	23911.7	622.38	18964.9	283.72	25523.2	202.54	23601.1	718.32	7412.58	704.38	3673.53	1635.9
444	322.26	21447.7	533	37929.1	223.04	21869.8	610.08	30049.7	2815.06	6349.77	1239.02	2792.79	1853.2	3756.06	915.94	390.6	2669.1	563.22	438.7	21362.7	268.14	14813.8	750.3	22695.8	18.86	24408.1	341.94	6237.63	1070.1	4878.09	1125.86	1157.94	1794.98	735.21	1791.7	693	458.38	20556.9	878.22	36686.8	281.26	30675.3	321.44	18375.8	271.42	8175.51	1177.52	5915.7	756.04
445	681.42	24689.7	31.98	15718.5	775.72	30212.3	268.14	29687.5	167.28	10980.3	1002.04	5940.9	2124.62	1224.72	911.84	573.3	1842.54	626.85	223.86	22424.2	490.36	17164.3	1049.6	34816.9	564.98	14222.9	694.54	27267	448.54	6116.67	684.7	919.8	1224.26	452.97	1729.38	353.43	992.2	25041.2	364.08	27246.9	419.02	19400.2	387.86	23693.7	675.68	15780.9	482.98	10991.6	944.64
446	102.5	19551.4	380.48	42794.6	815.08	21786.7	86.1	24284.6	110.7	15347.4	948.74	4433.31	1303.8	2618.28	1854.84	607.32	1486.66	253.26	685.52	22577.9	112.34	21657.5	270.6	10005.7	123.82	17264.5	865.92	25175.4	408.36	3546.27	1266.9	2939.58	1437.46	806.4	1768.74	296.73	370.64	23193.4	519.88	17323.7	273.88	24748.9	18.04	9800.28	391.96	9102.87	565.8	6083.91	1541.6
447	786.38	33308.7	621.56	42732.3	883.96	40688.6	421.48	19618.8	602.7	8078.49	931.52	4723.11	1751.52	816.48	626.48	818.37	1868.78	951.93	357.52	18705.3	33.62	31089.2	755.22	35977.4	332.92	17067.3	738	6718.32	252.56	2957.85	2091.82	3071.88	2758.48	451.71	1106.18	351.54	705.2	25329.2	301.76	30282.2	819.18	36949.5	353.42	32060.7	674.04	7182	683.06	4050.9	711.76
448	223.04	16717.1	320.62	22077.1	9.02	27062.9	749.48	24356.4	408.36	10794.4	970.88	5398.47	1303.8	2186.73	3280.82	1706.67	2734.7	618.66	733.08	37069.2	371.46	23348.4	717.5	32157.7	410	14851.6	246.82	12416.7	806.88	4958.73	381.3	2084.67	4446.86	486.99	1817.12	423.36	749.48	28034.4	1236.56	50634.4	308.32	24156.1	491.18	29651.6	387.04	14904.5	653.54	2435.58	1101.26
449	130.38	31164.2	935.62	12271.1	903.64	45179.2	314.06	24287.8	190.24	13717.6	2118.06	1530.9	1322.66	1883.7	2355.04	631.89	1289.04	1438.29	457.56	26009.5	339.48	18992	778.18	20671.6	754.4	36678	867.56	24476.1	935.62	1871.73	1393.18	1894.41	2125.44	2552.76	1197.2	367.29	417.38	33555.7	1682.64	81265	382.12	25374.5	391.96	19628.9	467.4	9696.33	832.3	6971.58	1730.2
450	712.58	19338.5	1432.54	59589.8	711.76	30592.8	570.72	16916.1	329.64	13286.7	1834.34	5634.72	902	1381.59	1876.98	612.36	1571.94	783.72	131.2	23062.4	291.1	25795.3	378.02	17805.1	390.32	24645	255.02	13931.8	1861.4	9050.58	1125.86	982.17	1461.24	1348.83	1270.18	541.8	246	24835.2	331.28	18184.3	438.7	34951.8	500.2	20148	301.76	393.75	866.74	3417.75	842.96
451	708.48	24152.3	627.3	33494.6	1341.52	50934.2	834.76	24456	457.56	6659.73	1112.74	7185.78	787.2	1777.86	2185.3	1665.72	1858.94	472.5	327.18	17915.9	996.3	36994.9	423.94	23653.3	812.62	26437.3	765.06	12009.7	3239.82	3393.81	1389.08	3616.83	2064.76	861.84	1061.9	625.59	428.04	25339.2	726.52	29363	196.8	31168.6	626.48	26162.6	911.02	37771	3103.7	2323.44	1048.78
452	16.4	23208.6	425.58	21373.4	724.06	34445.9	601.88	28540.3	2095.1	3106.53	949.56	3202.92	1002.04	485.1	2024.58	880.11	1535.86	759.78	668.3	20102	993.02	44532.2	428.04	27526	123.82	30071.2	1411.22	6091.47	1061.08	6441.12	664.2	1518.3	1393.18	687.33	1567.02	583.38	851.98	26938.8	747.84	23413.3	272.24	25608.9	434.6	17583.3	1252.96	3397.59	3498.94	6557.67	984
453	839.68	22594.3	437.88	30163.8	197.62	17696.7	947.92	17876.9	156.62	7461.72	427.22	3916.08	1986.04	1834.56	701.92	653.31	992.2	326.97	766.7	39177.2	98.4	26809.7	654.36	25734.9	224.68	21852.8	365.72	13781.2	1240.66	5034.96	1755.62	2651.04	456.74	485.73	1094.7	199.71	517.42	17932.3	423.12	19020.3	801.96	27967	1004.5	41062.8	273.88	8714.16	1075.84	7520.94	2191.04
454	361.62	15722.3	501.84	33320.7	417.38	25689.5	298.48	13121.6	423.12	8628.48	797.04	3511.62	2122.16	1657.53	1760.54	655.83	1691.66	270.27	311.6	22318.4	154.98	21019.9	124.64	24027.6	354.24	12538.9	841.32	3503.43	784.74	5106.15	2086.08	2037.42	1304.62	713.16	2172.18	395.64	166.46	27816.4	536.28	18840.2	359.16	34615.4	323.9	26080.1	438.7	17183.9	1102.08	5310.9	3086.48
455	664.2	22184.2	382.94	18850.2	389.5	44297.2	633.86	29462.6	382.94	18321	1353	10926.1	1749.88	2005.29	1612.94	2210.04	3384.96	517.86	305.04	18208.9	361.62	30003.1	1065.18	63499	296.84	28024.9	414.1	10299.2	1813.02	6170.22	1439.1	985.32	1511.26	704.34	1972.92	1366.47	602.7	21105	394.42	32195.5	212.38	11928.4	200.08	19025.4	510.86	13536.2	1250.5	4533.48	970.06
456	533	28541.5	348.5	21933.4	801.96	53167.6	870.02	24473.6	323.08	13172.7	1436.64	4786.11	1280.02	1725.57	1413.68	389.34	1612.94	365.4	248.46	23276	1119.3	34848.4	234.52	19162.7	441.16	19641.5	320.62	6675.48	569.9	4517.1	2076.24	880.74	1885.18	352.17	2683.86	353.43	379.66	17363.4	694.54	15566.7	317.34	32102.9	798.68	30494.5	371.46	17418.9	1025.82	3776.85	814.26
457	154.98	18697.8	224.68	25511.2	610.9	25295.8	473.14	24765.9	17.22	9833.67	658.46	3740.94	1551.44	1134.63	1248.04	641.34	2480.5	1546.65	509.22	59880.9	355.88	24642.4	222.22	20294.8	743.74	26684.9	1015.16	20548.1	2076.24	9776.97	1701.5	990.99	1508.8	882.63	1230	544.32	486.26	22623.9	243.54	24965.6	343.58	32250.3	822.46	19661	328.82	13897.2	319.8	3660.3	1153.74
458	423.94	32555.9	387.04	15333.6	135.3	15386.5	171.38	18868.5	640.42	8184.33	798.68	4276.44	1116.84	1250.55	1555.54	391.86	1585.88	463.68	829.02	31631.7	806.88	24060.3	159.9	16519.9	400.16	22415.4	470.68	10577.1	832.3	5470.29	1434.18	2263.59	1593.26	812.07	933.98	384.3	227.96	19220.7	728.16	34023.1	1060.26	45555.9	248.46	17091.9	135.3	10731.4	482.98	6140.61	517.42
459	81.18	17810.1	412.46	25659.3	587.94	30538	491.18	19233.9	15.58	11129	1053.7	4323.69	1257.88	1539.09	2979.88	1629.81	976.62	367.29	516.6	28733.7	82.82	19242.1	183.68	12907.4	416.56	22389.6	421.48	11343.8	1142.26	7722.54	941.36	1312.29	1409.58	553.77	1913.88	461.79	850.34	31855.3	487.08	34603.4	330.46	27665.2	260.76	19927.5	451.82	8744.4	520.7	3900.96	1626.88
460	106.6	19918.7	412.46	28716	475.6	22574.8	275.52	31505	228.78	16449.3	1206.22	4047.75	779	1458.45	1650.66	524.16	1840.9	668.43	601.06	19311.4	826.56	20136.7	113.16	15668.7	546.94	22891.1	56.58	4789.89	770.8	6818.49	687.98	1140.93	5519.42	446.04	1990.14	1082.34	457.56	13238.2	741.28	33304.9	1194.74	50948.1	538.74	26048.6	414.92	21165.5	439.52	5735.52	1472.72
461	205.82	39235.1	300.94	31254.3	1001.22	29577.9	751.94	21346.9	260.76	11054	2159.88	1422.54	1207.04	1577.52	1070.1	498.96	1811.38	617.4	277.16	15009.8	703.56	28203.8	93.48	18300.9	1333.32	83647.6	441.98	20310.6	1461.24	5132.61	1243.94	2373.84	902.82	716.94	2012.28	653.31	168.92	15811.7	445.26	29326.5	596.96	36169.6	337.02	28704.1	545.3	12367.5	375.56	3733.38	474.78
462	393.6	18467.2	1337.42	50262	554.32	23211.1	455.1	22172.2	308.32	15596.3	518.24	2537.01	1541.6	2385.81	2720.76	795.06	1913.88	683.55	307.5	25504.3	572.36	21074.8	127.92	25898.7	301.76	16021.5	260.76	13315	851.16	3536.19	1366.12	2409.75	1133.24	437.22	2310.76	669.06	472.32	36025.9	574.82	35116.2	446.9	22933.3	435.42	18379.6	603.52	6621.93	774.08	6134.94	5765.42
463	34.44	14691	405.9	20199.7	218.12	19287.4	761.78	17854.8	1043.86	2892.96	793.76	4040.19	1971.28	1748.88	999.58	469.98	1705.6	401.94	532.18	25211.3	888.88	34080.5	742.92	20946.2	299.3	22422.3	645.34	17327.5	861	3701.88	802.78	1004.85	659.28	442.26	3590.78	724.5	642.88	24981.4	742.92	33034.7	290.28	30875	592.86	35881	670.76	21285.2	943.82	11999.6	847.06
464	587.12	20370.4	423.94	25690.1	35.26	16300.6	1183.26	51546	4012.26	15404.8	1227.54	5201.28	1358.74	2572.29	1621.96	742.14	4122.14	1089.27	657.64	23150.6	506.76	19455.7	419.84	28575.5	1050.42	33739	159.9	7007.49	671.58	3211.74	843.78	1575.63	1170.14	779.31	3143.88	599.13	47.56	18738.7	339.48	21037.6	576.46	29344.1	751.12	18900	480.52	9550.17	999.58	3987.27	2040.98
465	369.82	15188	562.52	27285.9	302.58	31890	352.6	13727.1	700.28	6641.46	1038.94	4974.48	1646.56	1214.01	1131.6	453.6	3356.26	498.96	1020.9	41806.8	451	27709.3	652.72	22259.2	596.96	7917.21	360.8	20378.6	749.48	4536.63	1711.34	2165.31	1056.16	391.23	2017.2	1060.29	1090.6	33434.1	492	18801.1	259.94	16888.4	181.22	21341.2	748.66	16826.7	1178.34	2683.17	2033.6
466	405.9	20281	583.84	21172.4	432.14	22623.3	387.86	25835.7	615.82	31162.3	775.72	3847.41	1682.64	2754.99	352.6	401.31	1413.68	310.59	711.76	35212	372.28	21668.8	648.62	21194.5	592.04	17136.6	283.72	8044.47	735.54	6434.19	1468.62	1529.01	3663.76	267.12	2368.98	698.04	560.06	30619.9	439.52	19429.8	488.72	16297.5	168.1	35520	463.3	9776.97	347.68	5176.08	3170.12
467	414.92	26572.1	299.3	41558.6	464.12	20827.2	246	16932.5	436.24	14982	291.1	3335.22	1859.76	1672.02	1243.94	570.78	2202.52	459.9	1023.36	25748.7	490.36	27618.6	1225.08	28338.7	596.96	20253.9	340.3	14374.1	1404.66	21540.3	615.82	1993.95	1735.12	710.01	2928.22	566.37	816.72	35901.2	601.06	26186.6	363.26	20902.1	193.52	16942.6	367.36	14485	994.66	5923.89	2070.5
468	75.44	2029.23	457.56	21869.2	548.58	21223.4	428.04	18989.5	961.86	18621.5	324.72	2437.47	2091	2153.34	2796.2	805.77	1334.96	614.25	86.92	18728.6	602.7	16822.3	339.48	34745.1	38.54	18128.9	484.62	10289.2	1734.3	9385.11	1774.48	905.31	1394.82	279.72	972.52	628.74	569.9	18222.8	194.34	21901.9	384.58	26305	871.66	29269.2	989.74	36260.9	332.1	4395.51	1571.12
469	382.94	29108.5	300.94	26758.6	498.56	32078.3	318.16	12472.1	5815.44	23122.9	1621.96	6421.59	1685.1	1069.74	1289.86	332.64	1061.9	386.19	273.88	13142.4	746.2	36844.3	1239.84	27924.8	496.92	18981.9	158.26	21607.1	564.98	4733.82	620.74	1092.42	935.62	487.62	5662.1	461.79	1275.92	52482.1	966.78	36489.6	453.46	37345.1	105.78	20437.2	1083.22	67703.6	511.68	2719.71	2819.16
470	567.44	49456.3	624.84	20495.2	356.7	29178.4	682.24	28353.8	356.7	12378.2	1457.14	14999.7	993.84	970.2	2895.42	426.51	1553.9	491.4	353.42	21522.1	423.12	28234.7	406.72	22826.2	669.94	32188.6	263.22	7723.17	599.42	1663.2	1508.8	1975.68	1534.22	1105.02	2554.3	640.71	84.46	22314.6	177.94	19983.6	899.54	45341.7	638.78	25276.9	137.76	7674.66	797.86	5223.96	675.68
471	437.06	34731.3	165.64	27403.7	459.2	40720.1	176.3	14076.7	310.78	9676.17	470.68	11098.7	1251.32	2198.07	1548.16	435.33	779.82	243.18	18.04	23378	172.2	13541.2	506.76	20525.4	428.04	18241	516.6	8006.04	487.9	3596.04	1524.38	1867.95	1659.68	762.3	884.78	251.37	203.36	19654.1	495.28	20744.6	600.24	28645.5	177.12	26199.2	58.22	8116.29	956.12	4610.97	524.8
472	1684.28	64164.9	467.4	21502.5	357.52	29360.5	710.94	26666	429.68	13107.1	1272.64	2824.92	1535.04	1707.3	1895.84	616.14	1507.16	406.35	33.62	17051.6	961.04	45615.1	670.76	22171	592.86	21992.7	12.3	9827.37	1024.18	6165.18	799.5	1118.88	1586.7	938.7	2314.86	349.65	608.44	26411.5	712.58	18964.3	386.22	18704.1	252.56	19056.2	371.46	12537.6	979.08	7521.57	1781.04
473	516.6	19401.5	616.64	20179.5	255.84	31404.2	136.12	25109.9	711.76	5414.22	2046.72	4687.83	1421.88	2200.59	1199.66	757.26	1149.64	359.73	781.46	27158.7	368.18	21226	317.34	13813.4	814.26	43888.3	469.86	9574.74	837.22	6614.37	1392.36	1551.69	2215.64	593.46	2041.8	797.58	765.88	20591.6	355.88	29849.4	227.14	15746.8	400.98	28557.9	966.78	5567.94	808.52	1770.3	3339.86
474	514.14	35683.8	699.46	31001.7	604.34	21376.5	260.76	25670	2205.8	5995.08	1111.1	3648.33	2072.96	2326.59	1194.74	464.94	1491.58	395.01	395.24	15869.7	109.88	17479.3	68.06	10575.2	948.74	29838.7	214.02	7456.05	419.02	3863.16	808.52	2983.05	1171.78	817.11	1130.78	346.5	713.4	47491.9	658.46	20654.6	566.62	29492.2	759.32	36650.9	635.5	9348.57	520.7	9570.33	916.76
475	150.06	28472.8	379.66	27922.9	408.36	17277.1	338.66	18150.9	195.98	10609.2	3137.32	2957.22	586.3	1354.5	2265.66	529.83	1855.66	541.8	544.48	23793.8	161.54	17600.3	626.48	32009.7	141.04	24924.7	605.98	9358.65	997.12	7512.12	952.84	1565.55	2212.36	361.62	1923.72	523.53	282.08	14771.6	246.82	24512	482.16	22649.8	127.1	32062	416.56	11592	1327.58	5040	712.58
476	701.1	20849.8	454.28	26363.6	377.2	19399.6	225.5	20497.7	174.66	7393.05	1527.66	4610.97	981.54	10786.2	1424.34	343.35	2774.88	880.74	291.1	22671.8	357.52	23785.7	911.84	30952.5	346.04	26767.4	566.62	11549.8	1105.36	2964.15	684.7	11703.5	2169.72	360.99	2007.36	311.85	487.08	40810.8	160.72	21260	769.16	32368.1	757.68	34949.2	405.08	11527.7	1071.74	6294.96	1035.66
477	925.78	27025.1	363.26	30710	771.62	48988.2	521.52	34265.7	213.2	6485.22	3425.96	1731.24	1282.48	1989.54	1088.14	416.43	1672.8	383.04	705.2	36730.9	453.46	49956.5	496.1	57129	380.48	16617.5	202.54	16148.8	1384.98	4737.6	991.38	1103.13	1195.56	644.49	865.1	227.43	766.7	24160.5	256.66	19495.3	291.92	27799.4	18.04	13697.5	303.4	7572.6	610.08	7272.09	649.44
478	202.54	21777.8	395.24	28398.5	307.5	48263.7	268.14	21719.9	580.56	17290.3	440.34	1685.25	1441.56	1208.97	3606.36	231.84	1679.36	452.97	580.56	25581.8	377.2	29716.5	245.18	13678.6	469.04	19979.2	19.68	11028.2	1207.04	4758.39	851.98	3213.63	1321.84	737.1	1265.26	497.07	946.28	43219.3	806.06	49867.6	954.48	27456	343.58	22159	347.68	6691.23	2065.58	3243.24	1940.94
479	94.3	23730.2	355.06	24737.6	746.2	22819.2	350.96	44568.7	124.64	6723.99	1325.94	2823.66	2391.94	1249.92	1794.16	689.85	1120.94	494.55	1726.1	80689.8	186.96	22256	874.12	31581.9	726.52	28257.4	717.5	18210.2	1010.24	5036.22	3055.32	2385.18	1922.08	289.17	1360.38	432.81	506.76	18499.9	522.34	35673.1	203.36	14081.1	574	25792.2	622.38	11638.6	833.94	8662.5	1208.68
480	956.94	22690.1	448.54	26249.6	137.76	12714.7	399.34	25344.9	153.34	7597.8	866.74	6098.4	1608.02	924.84	2363.24	727.65	910.2	378	478.06	25650.4	734.72	67170	518.24	25503.7	286.18	11272	797.04	8105.58	911.84	4999.68	934.8	1905.75	1408.76	477.54	2679.76	388.71	241.9	18588.2	368.18	30679.7	337.84	18156	259.94	18542.8	419.84	6683.67	2362.42	3073.14	1878.62
481	341.94	26555.8	378.02	17403.8	847.06	69167.1	212.38	31956.1	428.04	24616.6	1259.52	5293.89	1079.94	2000.25	1134.88	573.3	1839.26	403.83	382.94	19545.8	336.2	29359.3	1020.9	28367	499.38	15736.8	191.88	16106.6	1801.54	7414.47	2004.9	1413.09	1098.8	516.6	2414.9	323.82	341.94	19990.5	449.36	31576.9	697.82	18157.9	428.86	18534.6	779.82	13110.3	1301.34	3466.89	2096.74
482	715.86	20743.4	181.22	17348.9	380.48	20600.4	1032.38	37438.4	731.44	6008.31	949.56	3167.64	1749.06	1661.31	994.66	917.28	1992.6	586.53	314.06	32692.6	616.64	35786.5	645.34	23987.9	429.68	13277.2	364.08	12881.6	1398.92	3776.85	1035.66	1876.77	1698.22	1047.69	633.86	642.6	518.24	15280.6	601.88	38566.7	154.98	20435.3	702.74	18035	665.84	11489.9	698.64	2803.5	1233.28
483	433.78	19755.5	614.18	33745.9	669.12	47465.5	543.66	33892.1	2067.22	5126.31	1221.8	4217.85	1071.74	523.53	1735.94	401.31	2100.84	801.99	431.32	26543.2	743.74	21476.1	241.08	31019.9	373.1	21523.3	224.68	8458.38	689.62	3317.58	1722	2123.73	1863.86	340.83	2481.32	812.7	746.2	36828.5	592.86	33473.8	457.56	30832.2	68.06	23324.5	515.78	13465	573.18	2947.14	2878.2
484	769.98	18198.8	81.18	20817.7	1061.08	64042.6	369.82	23779.3	560.88	17747.7	810.16	1953	1522.74	779.31	2962.66	779.31	2501.82	372.96	650.26	26088.9	1134.06	40817.1	500.2	15699.6	273.88	9650.34	598.6	8967.42	2031.14	4232.97	2306.66	784.98	1996.7	909.09	1773.66	804.51	448.54	20285.4	449.36	24504.5	847.88	31939.7	31.16	20231.8	573.18	8075.97	1341.52	1871.73	624.84
485	130.38	22998.2	453.46	27145.4	406.72	20281	163.18	20951.3	159.08	9805.95	1976.2	3868.83	1462.88	2564.1	2024.58	551.88	860.18	411.39	537.1	22921.3	270.6	24742.6	409.18	22476.5	294.38	25320.3	182.86	7655.76	1443.2	4059.72	1430.08	2981.16	3412.84	522.27	1489.12	359.73	700.28	33477.6	480.52	21796.7	601.88	56376.2	564.16	33836.7	196.8	6843.06	359.98	8037.54	1847.46
486	675.68	31125.2	431.32	27341.4	438.7	11906.4	346.04	20441	332.92	13557	835.58	3893.4	1986.04	3627.54	1133.24	266.49	2128.72	343.35	1182.44	41978.2	625.66	19399	469.04	31323.6	365.72	12904.3	492	16996.8	1858.94	3582.81	1323.48	2143.26	1054.52	556.29	938.9	492.66	874.94	27555.6	496.1	38080.4	197.62	21987.6	387.86	18940.9	243.54	8953.56	638.78	7057.26	820.82
487	22.96	14084.9	231.24	14003.6	414.1	24609.1	385.4	25718.5	955.3	27436.5	1926.18	8731.17	645.34	734.58	3891.72	359.73	710.94	286.02	847.88	21471.7	629.76	37126.5	997.94	48560.4	145.96	18368.9	456.74	27414.4	2975.78	2822.4	954.48	1185.03	1620.32	536.76	1637.54	105.84	610.9	24605.3	585.48	31006.7	582.2	32129.4	412.46	26391.3	702.74	7431.48	1012.7	6313.23	1352.18
488	388.68	20449.8	319.8	20334.5	297.66	15213.9	100.04	16291.8	470.68	8281.35	956.12	3437.91	1810.56	549.36	1400.56	350.91	916.76	167.58	153.34	19857.6	788.02	29989.3	451.82	18138.3	500.2	18925.2	278.8	7630.56	1931.92	3643.29	1524.38	2441.25	687.98	590.94	1893.38	351.54	634.68	32048.7	707.66	29175.9	518.24	30800.1	439.52	21403	640.42	12790.9	884.78	11527.1	1199.66
489	753.58	26943.8	657.64	43411.4	851.16	37912.8	400.16	20824.7	667.48	6465.06	1799.9	5937.75	1890.1	939.96	5980.26	1386	2275.5	347.13	317.34	22300.7	833.94	49618.8	771.62	36267.2	172.2	19104.1	216.48	14248.1	926.6	5910.03	2663.36	3507.21	1342.34	905.94	552.68	154.98	651.08	19740.4	851.16	33432.8	459.2	30492	1093.06	53151.2	457.56	24253.7	1501.42	3517.92	991.38
490	287	14074.2	435.42	18296.5	842.96	45528.2	854.44	31011.8	188.6	8669.43	1405.48	4728.78	1852.38	4268.25	2726.5	1338.75	2072.14	651.42	63.14	18751.3	73.8	25598.8	277.16	19789.6	558.42	21668.2	197.62	18194.4	2747.82	27012.5	1232.46	598.5	1902.4	715.05	1968	692.37	919.22	17040.2	1171.78	45611.4	510.04	32288.1	410	23127.3	654.36	24307.3	2692.06	3495.87	649.44
491	513.32	22720.9	698.64	22314.6	916.76	29584.8	859.36	27393	466.58	7578.9	820.82	1105.02	2532.16	1128.96	2450.16	1197.63	2383.74	809.55	337.02	23253.9	583.02	14926.6	955.3	55869.7	488.72	25181.1	692.9	6341.58	1273.46	4398.03	1120.94	2114.28	2057.38	502.74	1560.46	680.4	584.66	27266.4	637.14	28698.4	674.04	24774.8	391.14	19777.6	262.4	13678.6	1116.84	2027.97	1936.84
492	647.8	25159.7	195.16	24546.7	33.62	28854.6	503.48	27730.7	688.8	11781.6	578.1	4530.96	633.04	2283.12	2208.26	1617.21	929.06	625.59	909.38	29610.6	574	23429.7	826.56	23921.7	181.22	26005.8	325.54	9784.53	919.22	3941.91	2063.94	5699.61	2015.56	590.31	838.04	376.11	674.86	30711.2	640.42	28237.9	480.52	38627.2	338.66	25666.2	721.6	13247.6	1129.96	5782.77	774.9
493	557.6	23841.1	186.14	13398.2	642.88	12480.9	342.76	27293.5	340.3	5659.92	839.68	2963.52	1294.78	548.73	1494.86	983.43	1489.12	674.73	46.74	18126.4	671.58	23901.6	285.36	22300.7	540.38	24323	619.92	14340.1	509.22	3439.17	2113.14	1282.05	1242.3	770.49	2429.66	356.58	469.86	35420.5	375.56	21356.4	118.08	34718	255.84	26690.6	894.62	24398.6	1125.86	7396.2	340.3
494	418.2	16616.9	503.48	34331.2	366.54	22768.2	379.66	20849.8	380.48	8784.09	733.9	2358.72	1340.7	1398.6	1252.14	521.01	2157.42	434.7	798.68	24305.4	273.88	25697.7	11.48	20928.6	781.46	39260.3	949.56	18045.7	459.2	4685.31	1245.58	1393.56	1795.8	846.72	2309.12	1765.89	837.22	36741	560.88	27935.5	220.58	24071	278.8	30361	305.04	8731.8	1328.4	3977.82	542.02
495	173.84	18358.2	237.8	19708.9	466.58	23524.8	291.1	23262.8	439.52	5486.04	594.5	3162.6	911.02	1316.7	1578.5	693.63	2502.64	578.34	785.56	25635.3	399.34	23980.3	513.32	22472.7	625.66	20692.3	486.26	13504	326.36	4419.45	1566.2	1162.35	1220.98	610.47	2220.56	1064.7	718.32	21409.3	50.02	16286.1	535.46	26342.2	330.46	24427	451.82	6724.62	1342.34	3257.73	1014.34
496	554.32	28278.8	459.2	24750.2	215.66	23728.3	195.98	15384.6	517.42	11916.5	1357.1	5080.32	587.94	1339.38	1975.38	727.65	1228.36	378	1095.52	39536.9	342.76	19506.7	511.68	32019.1	315.7	19606.2	1101.26	8191.89	852.8	5191.2	636.32	858.69	1405.48	1278.9	1166.86	609.21	297.66	22534.5	602.7	38079.7	1075.02	31392.9	236.16	39821.7	1145.54	10795.7	1193.1	5302.71	1080.76
497	708.48	27859.9	296.84	25075.3	853.62	39989.9	660.1	42256	586.3	19259.1	2878.2	2037.42	3849.08	490.77	934.8	529.83	2551.84	966.42	547.76	26199.8	437.06	22122.4	288.64	23565.2	133.66	26062.5	520.7	7135.38	2641.22	3631.95	1095.52	1454.67	1540.78	499.59	1189	315	471.5	19407.2	460.84	28479.2	126.28	31606.5	1021.72	43754.1	640.42	43860.6	1009.42	7292.25	1035.66
498	684.7	31311	152.52	19871.5	822.46	47560.6	479.7	28495.5	823.28	6594.84	755.22	4313.61	2467.38	2910.6	2003.26	2577.33	826.56	211.68	323.9	24759.6	836.4	24940.4	464.12	33245.7	225.5	14628.6	920.04	5262.39	480.52	4198.32	738.82	1225.98	3696.56	428.4	1366.94	360.36	2532.98	119944	822.46	52516.8	539.56	23765.5	204.18	16693.1	293.56	22098.5	1225.08	7632.45	1060.26
499	305.04	15724.2	552.68	21020.6	373.1	27670.9	214.02	17431.5	324.72	9423.54	2665	882	1203.76	825.93	2432.94	790.65	1468.62	709.38	135.3	22591.8	310.78	12407.8	884.78	35823.1	628.12	24242.4	825.74	8983.17	1523.56	5399.1	888.88	2583	1827.78	3206.7	794.58	506.52	650.26	24261.9	437.06	23121.6	458.38	18256.8	527.26	19227	650.26	10945.6	859.36	6196.68	660.92
500	200.9	21318.6	376.38	30637.5	692.08	37949.3	382.94	16923.7	920.86	17682.8	1663.78	2787.75	2432.12	1002.96	660.1	520.38	2438.68	595.35	1050.42	57168.1	519.06	18676.3	188.6	23909.8	60.68	18098.6	974.16	45588.7	1043.86	11221.6	1941.76	1270.08	1063.54	758.52	615	305.55	578.92	17362.8	984.82	37936.1	1120.12	31686.5	509.22	20495.8	440.34	12945.9	403.44	4183.2	729.8
501	208.28	26839.3	73.8	16645.2	973.34	35346.1	244.36	12351.2	1335.78	3055.5	1351.36	3628.17	1867.96	2183.58	1506.34	405.72	3055.32	265.86	127.1	15397.2	160.72	21712.3	1048.78	45119.3	636.32	26923.7	431.32	26743.5	1432.54	4784.85	1230	1323.63	2104.94	497.07	2096.74	516.6	758.5	22773.9	381.3	22332.9	578.1	22661.7	428.04	29986.7	459.2	8295.21	938.9	6445.53	1189.82
502	691.26	20689.2	150.88	31976.3	572.36	27631.2	386.22	12049.4	44.28	4464.81	894.62	3549.42	1527.66	1682.73	1646.56	687.96	2241.06	490.77	903.64	29874	40.18	13861.3	798.68	32043.7	478.88	20089.4	695.36	24133.4	1064.36	5603.22	723.24	2227.68	1125.86	1270.08	1070.92	644.49	504.3	27214.7	296.02	19808.5	317.34	19149.5	466.58	14261.9	314.88	14495.7	1922.9	2696.4	1479.28
503	919.22	35517.5	660.92	35175.4	549.4	21237.3	2.46	14643.1	367.36	4681.53	1532.58	6873.93	2053.28	2555.91	728.98	546.21	2136.92	538.65	925.78	21969.4	586.3	27813.9	434.6	22520.6	317.34	22836.2	258.3	14393.6	746.2	5452.65	1394	1470.42	1945.86	1459.71	1163.58	494.55	542.84	19216.3	649.44	21882.4	521.52	21605.8	555.14	24125.2	195.16	13039.1	315.7	3370.5	1323.48
504	440.34	18826.3	326.36	21948.6	915.12	37862.4	766.7	30217.3	496.1	10463.7	1131.6	5797.89	1737.58	2395.26	1381.7	602.91	2125.44	308.07	624.84	18406.1	902	36265.3	530.54	34663.9	148.42	18900.6	493.64	13754.8	715.86	3558.87	518.24	1204.56	2936.42	1007.37	1313.64	431.55	517.42	30664	357.52	23978.4	92.66	20655.8	182.04	22302.6	390.32	20859.9	2300.92	10273.4	960.22
505	287.82	25379.6	451.82	28009.2	1084.86	64804.3	396.06	24009.9	300.12	10959.5	1029.1	3642.03	1343.16	1034.46	1535.04	830.34	2583.82	487.62	1178.34	67949.3	754.4	42127.5	344.4	29540.7	642.88	28585	419.84	14864.2	2806.04	5313.42	1148	1945.44	765.88	429.66	1328.4	284.76	581.38	24281.5	613.36	32805.4	370.64	33092	518.24	36443	514.14	205.38	738	5338.62	2564.14
506	580.56	23953.9	398.52	22695.1	620.74	38445.1	920.04	20374.8	1335.78	6880.86	1125.04	2977.38	1127.5	1636.74	4073.76	332.01	3684.26	547.47	903.64	21243	224.68	24258.8	818.36	30901.5	592.86	30890.2	232.88	5859.63	507.58	4589.55	1149.64	2051.28	2190.22	664.65	3120.92	827.19	555.14	30611.1	446.9	19763.1	1161.12	49677.4	397.7	28571.8	26.24	11617.8	445.26	3609.27	1764.64
507	606.8	24864.8	407.54	19896.7	574	19297.5	179.58	20325.7	760.96	5368.23	3037.28	1751.4	3926.98	814.59	3217.68	619.29	1363.66	323.19	390.32	22099.8	274.7	18213.9	638.78	26263.4	525.62	32758.7	1017.62	9280.53	730.62	10121.6	2499.36	457.38	1603.92	869.4	1680.18	296.1	244.36	15246	108.24	22663.6	315.7	17013.8	195.16	16073.8	2897.88	9221.31	1659.68	7300.44	1126.68
508	513.32	25671.9	519.06	29024.7	510.04	37274.6	131.2	34626.1	596.96	5601.33	1168.5	6267.87	1226.72	1661.31	2037.7	890.82	1663.78	204.12	787.2	33713.2	453.46	28442	257.48	18179.3	356.7	14785.5	396.06	17489.4	961.86	4348.26	2278.78	2239.65	970.88	458.01	1332.5	435.96	985.64	37265.1	355.88	14118.3	386.22	24112.6	1205.4	26427.2	868.38	21002.3	1024.18	2395.89	763.42
509	685.52	24713.6	824.1	25152.1	302.58	19283	428.04	25050.1	899.54	4304.79	749.48	5923.26	801.96	815.22	849.52	511.56	1348.08	1168.65	232.06	14941.7	266.5	28309.7	347.68	17937.4	425.58	22149.5	631.4	7994.07	239.44	2815.47	1185.72	1640.52	1485.84	455.49	1217.7	688.59	642.06	21575	487.08	22998.2	248.46	15882.9	602.7	35955.4	467.4	6723.99	1586.7	12652.3	2968.4
510	813.44	31523.9	2388.66	121395	27.06	23658.4	77.9	11258.7	633.86	7464.87	882.32	3339.63	1414.5	1642.41	1963.9	1357.02	2903.62	580.23	258.3	15082.8	105.78	14398.6	530.54	33242.6	514.14	43425.9	614.18	5864.67	2673.2	1171.8	2757.66	3077.55	1391.54	787.5	1111.92	502.11	736.36	22795.9	403.44	30895.8	811.8	28510	810.16	29995.6	252.56	19322.1	1186.54	6645.87	1079.12
511	792.12	29598.7	1015.98	46534.3	655.18	34319.2	264.86	18867.2	634.68	11299	1740.86	4677.12	1250.5	1642.41	2491.98	653.94	1689.2	1301.58	253.38	21067.8	555.96	40675.3	401.8	21798.6	569.08	28290.2	3233.26	10809.5	1642.46	3100.86	6224.62	1079.19	1572.76	817.11	2072.96	234.99	1388.26	42290	351.78	18795.4	511.68	22696.4	1368.58	35512.5	975.8	6652.8	452.64	3777.48	1015.16
512	63.96	18510.7	252.56	21180.6	470.68	30017	1161.94	19919.3	910.2	12194.3	2529.7	2233.98	1039.76	931.14	1688.38	689.85	1772.84	565.11	1105.36	43347.1	578.92	33211.7	623.2	17587.7	229.6	28334.9	581.38	12691.3	1377.6	3640.14	1690.02	1914.57	1420.24	1281.42	792.94	340.2	510.86	20704.9	497.74	15619.6	232.06	24262.6	299.3	22616.4	709.3	12703.3	768.34	2254.77	1157.02
513	326.36	16356.7	265.68	27662.7	532.18	34965	447.72	15998.8	604.34	10907.8	886.42	3808.35	2004.9	1878.03	4488.68	286.65	1909.78	347.76	707.66	32045.6	961.86	33413.9	692.9	28891.2	455.92	30051.6	419.84	12618.9	731.44	6157.62	558.42	3952.62	456.74	758.52	1239.02	349.65	758.5	23011.4	325.54	23439.2	405.9	17661.4	335.38	17258.8	1563.74	3461.85	3024.98	12285	762.6
514	316.52	20696.1	520.7	41201.4	865.92	39451.2	382.12	25796	706.84	6522.39	748.66	3277.26	1545.7	1604.61	1823.68	653.94	917.58	500.22	678.14	21847.8	298.48	30863.1	364.9	21413.1	283.72	30555.6	310.78	5319.09	6546.06	262143	578.92	1476.72	1048.78	542.43	1570.3	376.11	362.44	16048	920.86	45708.4	601.88	32657.3	399.34	21287.7	350.14	6767.46	849.52	4553.64	1010.24
515	879.04	28021.1	216.48	14874.9	383.76	10847.3	447.72	15450.8	350.14	8260.56	738	6021.54	1462.06	961.38	1625.24	570.15	1982.76	463.05	1266.9	42557.8	241.08	21719.2	323.08	17683.5	552.68	18712.9	390.32	11096.2	789.66	2940.21	689.62	1259.37	741.28	665.91	1682.64	236.25	781.46	28927.1	335.38	19451.2	683.06	29200.5	468.22	18469.1	497.74	13337.1	619.1	4573.17	1424.34
516	218.12	24365.9	733.9	31286.4	367.36	22637.8	668.3	27775.4	59.86	12584.9	732.26	2755.62	1084.04	1805.58	1450.58	733.95	1954.88	549.36	218.94	22848.2	127.92	18198.8	595.32	33624.4	250.92	32406.6	166.46	6577.2	1567.02	7431.48	1284.12	1005.48	1470.26	977.13	1207.86	1212.75	544.48	21212.1	141.86	20679.1	166.46	19370	489.54	32563.4	568.26	16691.2	1544.06	11288.3	1380.06
517	341.94	15678.8	438.7	22896.7	100.86	17240.6	432.96	22334.1	1125.04	8521.38	1084.86	4294.71	1167.68	1726.83	1219.34	379.26	4048.34	332.64	708.48	28387.2	427.22	25376.4	323.9	28134.5	868.38	49499.7	194.34	5952.87	489.54	8085.42	1039.76	1480.5	1209.5	1295.91	2185.3	411.39	407.54	15424.9	395.24	19756.8	583.84	38821.2	548.58	34147.9	728.98	25411.7	350.14	5403.51	2722.4
518	628.94	38159.1	286.18	20020.1	681.42	33715.1	1046.32	34625.4	68.06	5245.38	1187.36	3683.61	2944.62	522.27	977.44	1490.58	1703.14	469.98	560.88	28682	428.86	21440.8	211.56	20975.8	322.26	26146.3	437.06	13238.2	436.24	4920.93	920.86	1318.59	1040.58	294.84	1054.52	517.23	350.14	28674.4	1046.32	34726.2	463.3	27331.9	542.84	31815	384.58	13207.3	1273.46	4607.82	663.38
519	715.86	34294.1	1015.98	48693.3	490.36	17046.5	313.24	33302.4	287.82	9044.91	1183.26	2315.25	1418.6	1665.72	1102.9	1203.93	1619.5	601.02	262.4	15932.7	90.2	21188.8	318.98	25670	452.64	20600.4	1134.06	4464.81	836.4	4518.99	1813.02	2470.86	1061.08	229.32	1810.56	532.98	832.3	52494.1	290.28	31796.1	369	17551.2	848.7	37788.7	510.86	12261.7	4212.34	2872.8	1336.6
520	488.72	15914.4	290.28	26714.5	706.84	27388.6	186.96	24370.9	274.7	7408.17	480.52	2668.05	1697.4	1043.91	2299.28	1095.57	2507.56	567	719.14	15578	1272.64	49814.7	710.12	35817.4	433.78	29269.8	64.78	22175.4	1308.72	5327.28	882.32	1047.06	3339.86	1166.13	2068.04	207.9	897.08	25375.8	268.14	17784.9	537.92	33667.8	682.24	26541.9	659.28	18208.9	675.68	2802.24	746.2
521	1362.02	65248.5	530.54	35190.5	18.04	29096.5	69.7	18246.1	1489.94	6832.35	1457.14	4634.28	1462.88	1256.22	1711.34	474.39	1348.08	420.21	131.2	23732.7	164.82	24485.6	569.9	26819.7	521.52	19777	592.86	12786.5	234.52	1960.56	915.12	1419.39	1056.16	343.98	1162.76	615.51	503.48	22665.5	311.6	19401.5	136.94	25865.9	158.26	19545.8	568.26	15560.4	734.72	8465.94	1247.22
522	342.76	21278.2	646.16	25634.7	386.22	23217.4	389.5	33151.9	355.88	6005.16	1042.22	2805.39	1546.52	743.4	1677.72	756	1278.38	269.64	601.06	25033.7	341.12	27221.7	194.34	12178.5	487.08	19828.6	600.24	5193.72	762.6	4935.42	2666.64	1089.27	1174.24	283.5	1570.3	656.46	373.1	32597.5	802.78	34757.7	383.76	23796.4	514.14	35705.9	347.68	13460.6	1056.16	9816.66	779
523	605.98	29373.8	365.72	24234.2	391.14	21087.4	299.3	19863.3	916.76	2787.75	1281.66	6259.68	1950.78	1361.43	1793.34	512.19	1064.36	351.54	600.24	21053.3	453.46	36674.8	551.86	20546.2	810.16	47157.4	190.24	7422.66	1109.46	1712.34	1380.88	4387.32	975.8	2254.14	1030.74	705.6	485.44	27703.6	877.4	33728.9	364.9	13474.4	260.76	30183.3	255.02	13495.9	1142.26	4227.3	597.78
524	421.48	25933.9	256.66	28023	448.54	38024.9	682.24	36525.5	678.14	6861.96	574.82	4710.51	1943.4	1566.18	1927.82	667.8	2429.66	665.28	718.32	32346.1	374.74	21123.9	1028.28	19446.2	304.22	25093.5	255.84	25911.3	1680.18	2574.18	1174.24	1301.58	1289.86	563.85	1624.42	688.59	605.16	20186.5	728.98	25390.9	644.52	22274.9	442.8	41821.3	582.2	9667.98	1139.8	13315	608.44
525	568.26	24953.7	532.18	21591.4	537.1	39446.2	293.56	33255.2	255.84	12918.8	1115.2	7262.64	1202.12	1221.57	996.3	377.37	4528.86	266.49	306.68	18671.9	472.32	21755.8	361.62	12232.1	374.74	25351.2	450.18	11119.5	977.44	3445.47	963.5	1552.32	1015.16	505.89	1359.56	668.43	371.46	25588.1	240.26	22402.2	214.02	28162.3	328.82	17614.8	333.74	384.93	2381.28	6296.85	1371.04
526	977.44	40790	1143.9	22710.2	795.4	26983.5	355.06	22636.5	378.02	21576.2	2151.68	2223.9	1567.84	1891.26	187.78	437.85	2255	507.15	350.14	19222.6	610.08	30063.6	431.32	17629.3	800.32	47398.1	290.28	13872.6	574.82	3713.85	1595.72	1581.93	2077.88	771.75	1207.04	349.02	2122.16	119932	604.34	26337.8	111.52	14418.8	2174.64	75486.6	223.86	16446.2	459.2	4488.75	651.9
527	333.74	26034.8	482.16	36760.5	191.88	28977.5	386.22	19254.1	102.5	19739.2	1547.34	7662.06	2050.82	601.02	3785.12	1087.38	2264.02	514.08	714.22	18288.9	387.04	22666.1	711.76	19950.8	539.56	11545.4	1132.42	5034.96	471.5	8289.54	2165.62	2014.74	2532.98	762.93	1098.8	483.84	1204.58	39770	851.98	28369.5	514.96	21447.7	241.08	22394.6	322.26	12743.6	1006.96	4757.13	1239.02
528	124.64	25567.9	338.66	33163.2	229.6	20688.6	254.2	15206.3	965.96	10812.1	874.12	4537.26	648.62	2159.01	1430.08	653.31	1849.1	721.98	551.04	25066.4	209.92	36083.9	300.94	22118	703.56	25726.1	423.12	13294.3	697	3897.18	3662.94	3904.74	1697.4	601.02	1153.74	757.89	597.78	22148.3	343.58	17962.6	616.64	21401.1	410.82	27495.7	447.72	14376	804.42	4575.69	1977.84
529	969.24	54719.9	349.32	21468.5	186.14	20616.8	155.8	17491.9	557.6	17631.2	111.52	4111.38	1034.84	1153.53	1457.96	397.53	1292.32	373.59	587.12	24273.3	1062.72	49298.1	423.94	16280.5	423.12	23555.1	191.88	27267	642.06	4110.12	1312.82	844.83	1947.5	641.34	1462.06	377.37	633.04	22196.2	440.34	24076.7	209.92	22155.8	439.52	27909.6	517.42	20366	366.54	5942.16	229.6
530	744.56	34515.2	332.92	19284.9	645.34	42216.3	300.94	14629.2	583.84	11976.9	1720.36	2077.74	973.34	1024.38	1848.28	304.29	1712.16	529.83	1227.54	35019.2	496.1	29026	366.54	24115.8	652.72	16310.7	609.26	23591.6	750.3	6158.88	1033.2	951.93	1980.3	1034.46	3297.22	685.44	167.28	22048.1	523.98	27171.9	683.06	36251.5	769.98	36984.8	622.38	12916.9	1280.84	6221.25	908.56
531	587.94	18991.3	623.2	33686.7	715.04	51711.7	366.54	25002.2	548.58	13025.9	1534.22	3855.6	1442.38	1819.44	943	366.66	803.6	671.58	879.04	27040.2	379.66	27430.2	393.6	17565	126.28	9570.33	513.32	7433.37	806.06	7978.32	1280.02	1011.78	1643.28	452.34	1463.7	382.41	256.66	22188	173.84	17762.2	767.52	35467.7	349.32	30305.5	677.32	24334.4	943.82	13241.3	2943.8
532	473.14	29780.1	264.04	16732.2	350.96	31397.3	113.98	15205	635.5	5291.37	884.78	3059.91	1391.54	1786.68	2751.92	1002.96	1800.72	535.5	979.9	16606.2	564.16	18407.3	830.66	14711.8	522.34	25975.5	618.28	12870.9	377.2	6259.05	1526.02	1064.07	2422.28	1563.66	1890.1	604.8	956.94	41792.9	682.24	34101.3	502.66	26844.9	402.62	19874.6	901.18	19023.5	792.12	6494.67	2699.44
533	276.34	17644.4	571.54	22584.9	110.7	26091.4	284.54	30354.7	189.42	5833.17	1003.68	6846.84	1565.38	1468.53	572.36	594.72	2182.84	363.51	246	26397.6	173.02	12209.4	818.36	29431.7	402.62	21334.3	503.48	7397.46	808.52	5118.75	1780.22	1165.5	1416.14	659.61	733.9	645.12	782.28	49726.5	587.94	36570.9	492	23788.8	379.66	35094.8	1012.7	20212.9	546.94	3911.67	843.78
534	872.48	37279.6	405.9	28000.3	638.78	28563.6	1132.42	50897.1	96.76	14924.7	3054.5	6822.9	1637.54	2198.7	2857.7	784.98	870.02	509.04	697.82	20849.2	700.28	26834.8	734.72	26148.8	273.06	29592.4	334.56	7563.78	1391.54	8469.72	4107.38	859.32	571.54	379.89	960.22	405.09	522.34	31292.7	493.64	15251.7	8.2	25569.2	356.7	30579.6	544.48	25842.6	1173.42	3886.47	1257.06
535	223.86	20392.5	176.3	16332.8	533	22182.3	701.1	57103.2	291.1	7485.03	439.52	15583.7	1184.08	2404.08	4710.08	656.46	1011.06	294.84	365.72	18520.1	539.56	25532.6	42.64	13635.1	502.66	31886.8	1038.12	14951.2	821.64	5044.41	396.88	2409.12	1436.64	582.75	1281.66	318.15	899.54	49346	162.36	17611.7	296.84	29617.6	1552.26	76283.5	879.04	7674.66	1109.46	3344.67	1334.14
536	1427.62	94510.1	487.9	32248.4	710.94	27171.3	396.88	25586.8	176.3	16539.4	514.96	2699.55	594.5	592.2	1953.24	990.99	1817.12	350.91	1039.76	32782.1	624.02	34359.6	835.58	32475.9	230.42	29905.5	586.3	14700.4	1843.36	7123.41	1815.48	1680.21	809.34	502.74	1448.12	262.71	1203.76	38901.2	420.66	23318.8	268.14	25581.8	603.52	17439.7	164	10300.5	818.36	6145.65	1173.42
537	511.68	31370.8	639.6	29928.8	721.6	32780.8	642.06	23147.5	796.22	16135.6	992.2	4178.79	1525.2	841.68	1605.56	388.08	1221.8	452.34	37.72	26684.3	583.02	25864.7	319.8	16821.6	724.06	25850.2	267.32	16578.4	560.88	5805.45	748.66	1520.82	974.98	527.31	970.06	190.26	763.42	23321.3	395.24	27667.7	333.74	18269.4	657.64	24726.2	423.12	1212.12	1544.88	4602.78	1427.62
538	756.04	24161.8	357.52	17009.4	337.02	25009.7	179.58	20144.2	373.92	6205.5	842.96	2665.53	1134.06	1178.73	887.24	488.25	1586.7	818.37	349.32	32971.7	894.62	41128.9	1641.64	74946.1	772.44	34234.2	145.14	10163.2	993.84	4395.51	1278.38	2905.56	1426.8	933.03	1407.94	340.83	544.48	31278.2	165.64	18832.6	13.94	25748.1	320.62	31018.7	496.1	16455	2310.76	770.49	884.78
539	328.82	29774.4	902.82	40351.5	521.52	23660.3	410	20728.9	563.34	10909.1	1500.6	9603.09	664.2	1068.48	1291.5	460.53	1967.18	620.55	657.64	32375.1	1398.1	55422.4	621.56	23110.9	631.4	30814.6	261.58	14779.8	628.94	2863.98	587.94	1547.91	1256.24	599.13	2178.74	203.49	305.86	15062.7	780.64	33320.7	338.66	13696.8	441.98	14077.3	1077.48	9010.89	1644.92	3352.86	1430.08
540	454.28	18888.7	27.88	15473.4	419.84	12889.8	1020.08	37196.5	314.88	9616.95	1238.2	5913.18	1051.24	1712.34	1522.74	2460.78	1119.3	687.96	621.56	38192.5	842.96	33197.9	716.68	28234.1	491.18	26387.5	672.4	27650.1	972.52	9237.06	977.44	3075.66	1922.08	507.15	1048.78	868.77	575.64	16465.1	323.9	25169.8	94.3	6567.12	461.66	17769.8	551.86	17016.3	1129.96	4508.91	478.06
541	627.3	33068.7	566.62	38945.3	598.6	30098.2	884.78	23048.6	1043.04	6088.95	2951.18	10059.8	1454.68	3054.24	1171.78	538.02	2398.5	412.02	669.94	20674.1	810.98	34602.8	530.54	18845.2	423.12	16789.5	639.6	15289.5	979.9	3146.85	569.9	2240.28	2202.52	485.73	1296.42	207.27	356.7	13745.3	470.68	28101.2	642.88	33007.6	734.72	37355.2	273.06	8649.9	727.34	4169.34	669.94
542	1079.94	46531.8	697.82	27514.6	948.74	40668.4	366.54	24444	3.28	12909.3	1303.8	14869.3	1634.26	2393.37	1331.68	431.55	1396.46	653.94	419.84	24889.4	1015.16	48042.5	314.06	27117.7	747.02	24390.4	327.18	19616.3	409.18	2831.85	1626.88	5578.65	1898.3	808.29	1463.7	437.22	833.12	34173.1	724.06	32712.8	414.92	21649.9	433.78	27328.1	408.36	12175.4	656	4142.88	1804
543	273.06	22949	380.48	21435.8	391.96	23551.3	383.76	21491.8	201.72	6410.88	848.7	4753.98	1442.38	1535.31	1643.28	614.88	2168.08	451.08	660.92	37396.8	382.94	19272.3	377.2	29051.8	351.78	18069.7	475.6	19725.3	1192.28	10650.2	930.7	1581.93	1544.06	563.22	1060.26	474.39	709.3	29129.9	131.2	16787	245.18	33487	179.58	24333.8	348.5	10716.3	1041.4	7697.97	3457.94
544	324.72	24886.3	461.66	22255.4	422.3	27692.3	568.26	22627.1	646.16	4976.37	1212.78	5568.57	2768.32	1235.43	2474.76	829.71	1031.56	783.72	476.42	22845.7	277.16	22915.6	601.06	25921.3	153.34	21591.4	596.96	25692	792.12	6480.18	1272.64	1953.63	1841.72	398.79	1989.32	442.89	536.28	27430.2	718.32	30024.5	285.36	26967.8	193.52	31292.1	490.36	17163.7	1746.6	6765.57	1059.44
545	405.9	27493.8	629.76	23098.3	594.5	19608.8	741.28	29279.2	436.24	16775.6	742.1	4578.84	979.08	2634.03	688.8	333.9	3112.72	255.78	382.12	23208.6	495.28	26777.5	177.94	19159.6	502.66	30771.1	11.48	14016.2	896.26	2923.2	1395.64	762.3	1392.36	573.3	2198.42	604.17	1194.74	41749.5	797.04	22486	480.52	32700.8	54.12	26076.3	687.98	30347.1	478.88	5154.03	4380.44
546	786.38	41860.4	899.54	22304.5	340.3	15832.5	834.76	28531.4	1038.12	70214.8	861	3253.32	3613.74	1319.85	1707.24	609.21	1735.94	360.99	355.88	36987.3	187.78	31747	677.32	37585.8	203.36	20752.8	437.88	20318.1	894.62	3566.43	908.56	2089.08	2694.52	1122.66	1299.7	583.38	321.44	28241	332.1	28850.2	537.92	27146.1	218.94	37692.3	841.32	6594.21	1007.78	4342.59	993.84
547	875.76	32179.1	338.66	34606.5	141.86	23849.3	370.64	17950	4007.34	7400.61	1084.86	3564.54	1553.08	4049.64	1441.56	718.2	3065.98	420.21	147.6	25458.9	559.24	31714.2	620.74	23468.1	752.76	15050.7	683.06	8020.53	686.34	4308.57	1566.2	4057.2	1819.58	636.93	2051.64	667.17	183.68	25010.4	742.92	30942.4	817.54	21982	165.64	19238.3	736.36	8906.94	561.7	6330.24	1211.96
548	340.3	32425.5	298.48	30950.6	86.1	21074.8	572.36	24330.6	924.96	32008.4	1937.66	3953.25	1384.16	2173.5	2097.56	539.91	1911.42	307.44	419.02	19269.2	332.1	22546.4	523.16	21692.2	548.58	18770.2	631.4	41483.6	1002.04	4284	1668.7	1326.78	401.8	374.85	2175.46	526.05	309.96	19150.7	977.44	47786.1	603.52	15790.3	96.76	19765.6	686.34	19914.3	443.62	6865.74	1026.64
549	514.96	24494.4	141.86	21495.6	114.8	19174.7	522.34	15983.1	537.1	8418.06	626.48	3172.05	469.86	2006.55	2024.58	1346.94	1377.6	471.87	639.6	33836	543.66	17514.6	1012.7	36306.3	993.84	32625.8	106.6	8869.14	895.44	3068.1	1290.68	1918.35	608.44	769.23	2514.94	936.81	337.84	16863.2	317.34	16871.4	564.16	32215	1042.22	32819.9	436.24	30214.8	1265.26	4564.98	3220.96
550	575.64	24535.3	857.72	26393.8	262.4	28082.2	441.16	26042.3	220.58	10083.2	1187.36	5390.91	2895.42	1040.76	1740.04	464.31	2077.88	348.39	588.76	19972.3	243.54	17541.1	775.72	24811.3	323.9	20173.2	1302.16	41643	1261.98	12651.7	558.42	1987.65	287.82	519.75	886.42	468.09	436.24	25110.5	123.82	30093.2	578.92	29381.9	720.78	26006.4	810.16	7794.99	621.56	2746.17	962.68
551	217.3	27159.3	328.82	37420.7	252.56	17623.6	646.16	22269.2	403.44	13260.9	531.36	3515.4	1580.14	1985.76	1845	778.68	672.4	474.39	323.9	17097.6	1030.74	47196.4	753.58	20675.3	596.96	17648.2	364.08	10381.1	607.62	3023.37	593.68	1554.84	881.5	565.11	1316.1	403.83	748.66	26523.6	542.84	18649.9	744.56	30589.7	310.78	18448.3	417.38	29364.3	566.62	5321.61	3113.54
552	419.02	24934.1	446.9	16825.4	533	22245.9	490.36	21685.2	241.9	10945.6	344.4	2543.94	1406.3	1638.63	1602.28	110.88	1032.38	378	795.4	69774.4	236.16	27408.8	883.14	29989.3	723.24	31603.3	318.98	8038.17	1090.6	4199.58	1239.84	2198.7	2624	703.08	1462.06	512.82	929.06	38579.3	174.66	20682.9	123.82	20253.9	538.74	27247.5	704.38	14573.2	986.46	5996.97	1279.2
553	893.8	20701.8	692.08	29206.8	282.9	29663.5	400.98	12975.5	1042.22	14702.9	1927.82	3911.67	1743.32	1526.49	1342.34	385.56	817.54	267.12	364.08	31249.3	341.94	16970.9	437.88	22373.2	137.76	22329.7	303.4	9125.55	482.98	4148.55	1327.58	980.91	1530.12	802.62	2223.84	401.31	321.44	27086.8	652.72	20293.6	291.1	21498.8	615	36078.8	268.96	6338.43	1797.44	8873.55	2763.4
554	561.7	19214.4	644.52	30323.8	446.08	19361.2	347.68	16945.1	506.76	10795.7	830.66	3037.23	2907.72	678.51	1553.9	379.89	2060.66	577.08	614.18	24953	165.64	24512	824.1	22948.4	615.82	20900.9	309.96	7124.67	960.22	5203.17	1131.6	1671.39	2623.18	423.99	1375.96	398.16	441.98	20530.4	535.46	29055.6	593.68	24764.7	532.18	36611.8	407.54	13716.4	642.06	4737.6	2387.02
555	354.24	16305	541.2	21397.3	486.26	17866.2	510.04	26530.6	414.1	7556.85	1826.96	4693.5	2945.44	728.28	2469.02	826.56	1826.14	289.17	760.96	16128.6	2107.4	106855	637.96	22407.8	281.26	16948.9	444.44	9216.9	653.54	2555.28	2909.36	7189.56	1412.04	838.53	949.56	418.95	210.74	18956.1	747.02	26550.1	377.2	34588.9	147.6	30325	388.68	4300.38	1289.04	4603.41	919.22
556	610.08	33289.2	525.62	23638.9	605.98	20784.3	618.28	35071.5	627.3	6863.22	906.92	3628.8	1122.58	1426.95	2074.6	480.69	936.44	556.92	642.06	39306.3	681.42	23098.3	313.24	25489.8	159.9	22143.2	376.38	18980	760.14	3927.42	851.16	1518.93	893.8	594.09	1445.66	255.78	378.84	19809.1	177.94	17549.9	603.52	24590.8	18.04	12017.9	561.7	13020.2	1189.82	5362.56	1047.14
557	413.28	32116.8	287.82	27791.8	713.4	29495.3	423.12	22593.1	866.74	6601.14	904.46	4587.66	1049.6	1135.26	2742.08	846.72	1316.1	329.49	673.22	30742.1	261.58	18220.2	441.16	34276.4	528.9	37938.6	1354.64	4142.88	977.44	3849.3	953.66	939.33	1270.18	379.89	1279.2	589.05	739.64	35869.7	324.72	26483.9	524.8	35661.1	562.52	19655.4	292.74	21552.9	911.84	3919.23	2245.16
558	280.44	17858	186.96	35453.9	212.38	30676	595.32	26602.4	128.74	7098.21	916.76	4035.78	1189	1433.25	1489.12	722.61	1381.7	369.81	546.94	40345.2	383.76	31510.1	584.66	17895.8	632.22	25998.2	530.54	14142.9	54.12	4524.03	1695.76	1862.28	4390.28	735.84	1618.68	491.4	598.6	20864.3	167.28	23196	497.74	23161.9	215.66	23509.1	1033.2	8032.5	718.32	8021.16	696.18
559	666.66	21796.1	472.32	8143.38	494.46	24960.6	148.42	12423	229.6	7269.57	489.54	2719.08	1304.62	1143.45	1370.22	489.51	2317.32	595.35	919.22	45576.7	662.56	33303.1	349.32	22300.7	36.08	25876.6	1480.92	10632.5	593.68	5914.44	1369.4	2404.08	954.48	766.71	1424.34	386.82	131.2	13410.8	1002.04	43133.6	235.34	30958.2	599.42	18616.5	406.72	16160.8	845.42	3773.07	1303.8
560	528.9	22233.3	554.32	31736.9	899.54	49789.5	322.26	16807.8	473.96	6396.39	782.28	3139.92	750.3	1006.74	1056.16	457.38	2519.04	346.5	707.66	25537.1	644.52	24748.9	910.2	46795.1	566.62	20018.9	587.12	12487.2	1689.2	33558.8	4886.38	968.94	1671.98	585.9	5358.7	1386	467.4	21430.1	434.6	33511.6	632.22	19027.9	628.12	21979.4	300.94	10744	1100.44	3015.18	960.22
561	498.56	26500.9	569.08	29341	264.86	17228.6	328	18709.1	75.44	7232.4	890.52	3759.21	1160.3	5758.2	2593.66	981.54	1118.48	312.48	493.64	20584.6	429.68	24708.6	463.3	19343.5	290.28	13779.4	1022.54	10905.9	873.3	6212.43	1006.96	1122.66	1459.6	815.22	1620.32	561.96	249.28	21401.7	2.46	22211.9	506.76	29962.8	657.64	41707.3	141.86	9834.3	1788.42	4700.43	1026.64
562	273.06	15672.5	78.72	20364.1	1105.36	46487.1	368.18	17573.2	15.58	12133.2	774.9	9825.48	2044.26	2574.18	2064.76	555.66	1571.94	623.7	365.72	16255.9	717.5	22657.9	428.86	32084	706.84	24801.8	417.38	7900.83	783.92	4408.74	1394	3798.9	2077.88	690.48	1326.76	312.48	129.56	27983.3	315.7	26826.7	505.12	22905.5	645.34	30435.3	138.58	14771	1590.8	7166.25	1580.14
563	369	19565.3	619.92	30760.4	29.52	21690.9	734.72	38175.5	2836.38	6564.6	2009.82	3491.46	1522.74	1557.36	987.28	285.39	569.08	489.51	304.22	30231.2	365.72	26357.3	894.62	33720.1	551.04	24813.2	583.02	14235.5	708.48	3896.55	638.78	1071	969.24	535.5	1066	192.15	1164.4	25990	617.46	32099.8	313.24	16944.5	105.78	15911.3	541.2	21813.1	1015.98	6488.37	1587.52
564	669.94	26608	541.2	27548	915.12	37173.1	790.48	21530.2	562.52	8606.43	377.2	2070.81	18782.1	6252.75	1940.12	637.56	2322.24	442.26	883.14	45933.3	478.88	23282.3	367.36	16780.1	746.2	22347.4	462.48	12135.7	1474.36	4156.74	564.16	1616.58	2130.36	387.45	3155.36	357.21	648.62	28833.8	502.66	20350.9	248.46	12407.2	397.7	29778.8	605.98	16129.9	277.98	4124.61	1212.78
565	259.94	15853.3	387.04	30563.8	409.18	28826.3	1035.66	39707	849.52	31789.8	3710.5	1664.46	1384.16	1195.74	1302.16	541.8	2054.1	442.26	389.5	29662.9	697	59964	941.36	46269.1	460.84	22083.4	610.08	18445.1	1107.82	3812.13	785.56	661.5	1443.2	805.77	1310.36	593.46	598.6	19293.8	275.52	30620.5	216.48	32499.8	506.76	27375.4	340.3	18910.7	831.48	8656.83	3957.32
566	907.74	34118.9	537.92	18116.3	2228.76	109120	285.36	14832.7	492.82	26311.9	2038.52	2970.45	2956.1	880.74	1590.8	555.66	4097.54	525.42	398.52	18475.4	249.28	22817.3	611.72	26233.2	649.44	18536.5	376.38	13829.8	1128.32	5898.69	768.34	2162.79	612.54	2138.85	1457.14	1900.08	677.32	20638.8	422.3	35332.9	929.88	25006	996.3	52671.8	170.56	13912.9	456.74	3034.71	1092.24
567	580.56	19824.8	797.86	22169.1	346.86	21966.8	663.38	21306.6	492	10793.8	726.52	4599	1641.64	2460.78	2898.7	504.63	2423.92	662.76	535.46	2185.47	184.5	21774.1	387.86	27405.6	226.32	21842.1	406.72	13687.4	1448.94	4936.05	625.66	1247.4	2363.24	338.31	1340.7	179.55	352.6	42773.2	645.34	14733.8	432.96	18587.5	440.34	17887.6	216.48	16123.6	1218.52	5213.88	2053.28
568	173.84	25517.5	598.6	29792.7	472.32	29559.6	793.76	18973.7	276.34	7452.27	1503.06	5371.38	1599	601.02	2091	973.35	2635.48	482.58	596.14	36979.7	601.06	32458.2	266.5	18779	129.56	18707.8	493.64	6007.68	346.86	3172.05	545.3	1069.74	758.5	672.21	1543.24	901.53	3544.86	185458	576.46	28840.1	221.4	15242.2	460.84	34028.2	490.36	10182.7	1546.52	11285.8	388.68
569	350.96	26822.2	356.7	27104.5	848.7	42193	180.4	17694.2	1919.62	5482.26	552.68	3923.64	3007.76	4285.89	1601.46	483.84	2121.34	1001.7	689.62	31049.5	399.34	27285.3	218.94	38094.2	222.22	22331	543.66	4348.89	865.1	3033.45	1188.18	1446.48	1398.92	602.28	1348.9	628.11	273.06	17503.9	938.9	36427.2	310.78	20115.9	323.9	22328.5	175.48	6182.82	545.3	8512.56	783.1
570	482.98	23068.1	519.88	17109.5	1128.32	61595.7	634.68	25460.8	973.34	5765.13	919.22	3613.05	1265.26	1026.27	1682.64	483.84	1211.96	425.88	638.78	17100.1	203.36	23938.7	276.34	9842.49	467.4	17427.7	529.72	12904.3	1495.68	1582.56	2523.96	1127.07	1660.5	618.66	1051.24	187.11	736.36	38294.6	420.66	21595.1	733.9	39778.8	433.78	18810.5	719.14	15511.2	1096.34	7534.8	1199.66
571	1061.08	49257.2	414.1	30781.2	216.48	19172.8	42.64	14144.1	250.92	1283.31	938.9	3834.81	623.2	615.51	760.14	607.95	1662.96	464.31	965.96	28690.2	631.4	32081.5	687.16	26051.1	683.06	36670.4	669.12	23340.2	640.42	3546.27	1943.4	2422.98	1170.14	383.67	1265.26	372.33	480.52	20208.5	418.2	29325.2	447.72	29634.6	168.1	15012.3	464.94	19509.2	985.64	5152.14	863.46
572	370.64	19206.8	1023.36	30856.1	738.82	37268.9	587.94	22482.8	1492.4	3997.98	154.16	4277.7	1137.34	784.35	984	318.15	2819.16	585.9	355.06	19087.7	134.48	20439.1	694.54	39961.5	638.78	29157.7	135.3	11605.2	810.16	5374.53	1182.44	2104.83	1070.92	506.52	523.16	386.82	214.02	23924.2	517.42	27216.6	657.64	25346.2	479.7	18021.8	1757.26	64387.3	744.56	9085.23	580.56
573	224.68	26036.6	376.38	19373.1	472.32	20738.3	180.4	18951	558.42	11737.5	1743.32	1561.14	1189	926.1	2120.52	830.34	1517	322.56	998.76	41166.1	458.38	29659.1	689.62	42831.8	669.12	19325.9	119.72	11534	563.34	8457.75	2023.76	481.32	842.14	500.85	1405.48	611.1	399.34	17830.9	72.98	21541.6	830.66	31225.9	274.7	16221.2	359.16	14503.9	1054.52	4953.06	1374.32
574	133.66	14728.8	560.88	24798.1	530.54	22319	365.72	17190.8	979.08	7786.17	1289.86	6139.35	820.82	1896.93	1768.74	825.93	2062.3	367.29	676.5	23817.2	451	26014	290.28	21450.9	499.38	23874.5	226.32	6791.4	924.14	3635.73	1775.3	1751.4	1580.14	527.94	1252.96	557.55	535.46	17156.8	743.74	44235.4	476.42	18566.7	546.94	16627	716.68	11243	519.06	4999.05	974.98
575	733.08	15046.3	155.8	33941.2	960.22	33568.9	11.48	25975.5	332.92	11483	707.66	4432.68	1225.9	825.93	2259.1	214.2	1586.7	352.8	639.6	27041.5	254.2	13193.5	966.78	34234.8	326.36	35285	487.9	9752.4	934.8	2916.9	1610.48	2140.11	1266.08	409.5	2945.44	379.26	305.04	39646.5	206.64	18551	387.86	22194.9	812.62	29759.9	1002.04	10711.3	837.22	3769.29	1131.6
576	223.04	35470.9	208.28	11246.8	359.98	28678.2	226.32	20004.4	644.52	20934.9	849.52	2602.53	1408.76	2776.41	894.62	389.97	1241.48	529.2	739.64	36025.3	499.38	26024	377.2	20083.8	12.3	19831.8	302.58	17285.3	825.74	6634.53	1523.56	3387.51	3740.84	785.61	1466.16	347.13	332.1	23750.4	412.46	33598.5	323.08	30552.5	642.88	25773.3	34.44	12920	1417.78	4780.44	1401.38
577	358.34	18675.7	446.08	35887.9	101.68	27403.7	18.86	15789.1	223.86	6495.93	1607.2	9021.6	1883.54	1844.64	5311.96	422.1	1254.6	320.04	656.82	28452.1	395.24	34021.9	606.8	43348.4	745.38	32372.5	218.94	8695.89	911.02	6268.5	850.34	1832.67	3814.64	883.89	2404.24	984.06	691.26	20972.1	606.8	37553	356.7	17977.7	111.52	18676.3	273.06	9885.33	865.92	4033.26	1284.94
578	409.18	29897.9	286.18	21118.2	405.9	18934	573.18	22322.8	366.54	7407.54	1275.1	6257.79	2962.66	926.73	810.98	446.04	913.48	580.23	346.86	26813.4	53.3	34014.3	636.32	20382.4	827.38	35694.5	62.32	11127.7	1070.1	1592.64	498.56	1536.57	1704.78	1113.21	1281.66	287.91	187.78	20256.4	239.44	16846.2	795.4	30674.1	218.12	26775.6	312.42	9837.45	1638.36	8307.18	1319.38
579	406.72	29611.3	387.86	24419.4	488.72	17397.4	808.52	32396.5	388.68	7656.39	932.34	4680.9	1087.32	1551.69	1466.98	387.45	3006.94	202.86	783.1	39322.7	565.8	39349.8	175.48	30780.5	438.7	20127.9	335.38	3943.8	1075.84	3986.01	1843.36	1640.52	1351.36	596.61	2376.36	570.15	6.56	2446.92	569.9	22806.6	437.88	21404.9	550.22	19996.2	686.34	12678.1	376.38	4166.19	1861.4
580	951.2	44419.4	1077.48	46296.2	669.12	32926.9	361.62	19483.4	897.9	16225.6	476.42	2369.43	1534.22	2748.06	4259.9	693	1120.12	437.22	336.2	20232.4	396.06	21936	1127.5	57563.1	688.8	41021.2	1137.34	7164.36	1346.44	9119.25	943	1550.43	770.8	514.08	1751.52	609.21	766.7	25144.6	393.6	29247.1	690.44	26420.3	511.68	32175.4	264.86	18849	316.52	5951.61	2198.42
581	290.28	27142.3	186.14	18379.6	727.34	29894.8	218.94	19665.4	512.5	8390.97	917.58	2439.36	1281.66	1212.12	1728.56	1175.58	1451.4	226.8	955.3	24095	307.5	19474.6	639.6	27532.9	674.04	22827.4	647.8	45221.4	528.08	4939.2	1940.94	1687.14	329.64	516.6	833.94	687.33	466.58	29322.7	900.36	31501.3	692.08	24849.7	461.66	16824.8	451.82	14442.1	1331.68	4939.83	1758.08
582	485.44	16717.7	163.18	19668.6	598.6	32993.7	171.38	16560.2	479.7	13011.4	1088.96	3771.81	612.54	1081.08	1706.42	475.02	1184.9	453.6	411.64	21273.8	318.16	18862.8	701.1	39457.5	875.76	37676.5	373.92	3534.3	729.8	2528.82	2620.72	3419.01	1541.6	266.49	1580.14	306.81	643.7	35039.3	349.32	23815.3	1027.46	47685.3	621.56	19664.8	601.88	15188	555.96	4212.18	1419.42
583	751.12	20970.8	732.26	35245.4	455.92	26313.8	663.38	23176.4	426.4	7148.61	917.58	3843.63	974.16	2216.97	1936.02	776.79	1963.9	786.24	624.02	24811.3	387.86	28661.2	350.96	25144.6	477.24	29172.2	382.12	11248	455.92	3686.13	5681.78	6074.46	1478.46	1173.06	2364.06	440.37	680.6	25237.2	978.26	51836.4	757.68	17789.9	557.6	18396.6	474.78	24580.1	484.62	6392.61	790.48
584	326.36	21180.6	250.92	19582.9	729.8	21621.6	31.16	28776.5	22.14	18857.2	956.12	3531.78	824.1	1961.82	1063.54	775.53	2815.06	402.57	298.48	28774	91.02	16880.8	167.28	26569	454.28	24922.2	238.62	9852.57	1201.3	8908.2	1476.82	1464.12	802.78	750.33	1812.2	413.91	476.42	16579.7	875.76	32773.9	516.6	22955.3	678.14	26841.8	632.22	11575	372.28	3543.12	1307.9
585	742.92	36226.9	13.94	15118.7	2938.06	157287	800.32	32144.5	809.34	26454.3	756.86	1672.65	1445.66	1432.62	1275.1	984.06	1507.98	395.01	278.8	18871.7	206.64	13045.4	619.1	25375.1	215.66	24196.4	786.38	5784.66	1386.62	3000.06	834.76	2469.6	1881.08	841.05	1545.7	466.2	270.6	14179.4	690.44	18389.1	792.12	41592	365.72	42898	576.46	22100.4	3054.5	11440.2	2860.98
586	142.68	29216.2	159.9	22195.5	695.36	23544.4	442.8	17646.3	605.16	12289.4	480.52	3452.4	1156.2	946.26	1463.7	661.5	2196.78	321.3	390.32	21010.5	170.56	19586.1	382.12	29447.5	355.88	22508	462.48	12637.8	2061.48	2949.66	1290.68	3030.3	1706.42	629.37	1891.74	2033.01	188.6	18087.3	150.06	20360.3	467.4	23345.3	211.56	20121.6	323.08	7556.22	1970.46	5104.89	536.28
587	696.18	16661	503.48	21968.7	328.82	32117.4	517.42	27551.2	350.14	8649.9	317.34	6035.4	1676.9	2210.04	1633.44	750.96	2125.44	217.98	628.12	27917.8	26.24	275.94	216.48	22957.2	439.52	17413.8	39.36	5328.54	610.9	4682.16	795.4	1786.05	1376.78	675.36	1627.7	572.04	774.9	31283.3	180.4	28178	1255.42	75080.9	404.26	18793.5	566.62	8423.1	711.76	3951.36	1385.8
588	574	20756	768.34	26359.2	329.64	17387.4	1129.96	52398.4	240.26	7074.27	1925.36	2775.78	726.52	2097.9	1867.14	761.04	5286.54	392.49	261.58	20097	296.84	20286	391.96	24904.5	293.56	17679.7	496.92	16652.2	4476.38	3297.42	2906.9	887.67	1667.88	829.71	1668.7	644.49	610.08	27448.5	279.62	18617.1	355.06	27843.5	214.84	18713.5	141.04	14626.1	499.38	2636.55	338.66
589	732.26	30362.2	715.86	25996.3	332.1	34814.4	751.12	47452.9	271.42	8676.99	1473.54	5170.41	1419.42	1665.72	5343.94	466.83	2121.34	804.51	559.24	23743.4	349.32	16756.1	451	16936.9	280.44	21751.4	403.44	7003.08	1276.74	5674.41	2014.74	7633.71	1070.1	446.04	1093.06	337.05	857.72	29290.6	254.2	18518.8	334.56	25098.6	384.58	26099.6	366.54	11118.2	478.88	2975.49	905.28
590	536.28	26553.9	130.38	19131.8	533.82	23114.1	123.82	14496.3	587.12	5043.15	1316.1	3725.19	1755.62	1679.58	2219.74	805.14	2113.14	247.59	109.88	26887.8	833.12	22717.8	503.48	28070.3	131.2	13294.3	525.62	14394.2	4003.24	2904.3	1996.7	1197	2232.04	846.09	2401.78	262.71	538.74	18980	478.06	23315.7	405.08	20122.8	556.78	20618	309.96	12240.3	473.96	7371	1722.82
591	273.06	23960.2	432.96	24203.3	586.3	27944.3	490.36	29844.4	141.04	12273.7	1293.14	4515.21	3792.5	936.18	1287.4	699.93	1960.62	897.12	774.9	20628.7	325.54	22964.8	569.08	28052	29.52	18704.1	379.66	10756	533	4173.12	2094.28	1919.61	1744.96	3102.75	1898.3	343.35	450.18	41550.4	581.38	24572.5	510.86	32066.4	324.72	23428.4	537.1	14279.6	769.16	3814.02	842.14
592	328	15185.5	528.08	32415.4	112.34	29428.6	171.38	20473.7	352.6	15741.2	770.8	3140.55	1387.44	94.5	824.92	366.03	2356.68	551.25	499.38	21285.8	244.36	27110.2	585.48	30946.9	410.82	20289.2	372.28	8443.89	377.2	1927.8	2933.14	6111	1682.64	714.42	1448.94	338.94	567.44	37612.9	250.1	12215.7	72.98	26640.2	715.86	31404.2	482.98	13704.4	869.2	5050.71	587.12
593	352.6	23073.1	350.14	27245	755.22	28632.2	419.84	10790	182.04	7896.42	1206.22	3473.19	1698.22	1333.71	960.22	569.52	2713.38	770.49	120.54	18236	451.82	36553.9	752.76	39003.3	911.02	35207.6	914.3	13630	929.06	4115.79	1223.44	1739.43	1113.56	584.64	1927.82	573.3	1972.1	89249.6	446.9	15739.9	501.84	29632.7	384.58	18934	494.46	10282.2	1794.98	2382.03	978.26
594	937.26	28084.8	487.08	35422.4	341.94	33405.1	712.58	35526.3	274.7	11787.9	787.2	5847.66	568.26	1947.33	1322.66	177.66	1758.9	296.73	507.58	15910	188.6	25322.2	838.04	36320.1	314.06	15956	670.76	3751.65	1020.08	5159.07	2870.82	2123.73	2454.26	589.05	1774.48	376.11	499.38	38402.3	322.26	29467.6	555.14	37131.6	139.4	24357.1	509.22	10308.7	811.8	5276.88	1615.4
595	346.86	17973.9	471.5	20966.4	441.16	41254.9	455.1	20917.9	644.52	11111.3	3480.9	2506.77	865.92	1066.59	1051.24	1061.55	2114.78	367.29	285.36	21298.4	625.66	28261.2	327.18	20389.9	657.64	42261.7	1165.22	4158	1367.76	4451.58	2790.46	3602.97	1316.1	615.51	2709.28	655.2	318.98	18249.8	791.3	30645.1	893.8	40734.5	38.54	21299.7	163.18	6195.42	842.96	5583.69	564.16
596	591.22	13356	323.08	25469.6	276.34	19209.3	473.14	26329	254.2	9977.94	1283.3	3211.11	1821.22	1742.58	1525.2	522.27	1237.38	493.92	373.92	22196.2	786.38	24592.1	407.54	32072.7	168.92	22846.3	638.78	11063.4	973.34	4011.84	1162.76	1368.99	2098.38	741.51	1333.32	338.31	18.86	19066.9	101.68	19386.4	1113.56	36949.5	420.66	32164	340.3	14880	1539.14	7089.39	1443.2
597	551.86	18014.8	670.76	36220	776.54	42809.8	205.82	13024	338.66	11244.2	1408.76	5588.1	1489.12	2410.38	1217.7	420.84	1854.02	510.93	628.12	24738.8	618.28	36159.5	579.74	31796.1	273.06	26499.1	288.64	7849.17	236.16	5176.08	1198.02	2268.63	1183.26	660.24	1157.02	639.45	574	21130.2	628.12	26174.6	523.98	30633.8	546.12	22545.2	1230.82	6302.52	707.66	4904.55	1995.06
598	896.26	25305.8	523.16	26514.2	542.84	24990.8	300.12	32875.9	350.14	8000.37	1090.6	4312.35	2255	1995.21	2027.86	632.52	924.14	737.73	590.4	23689.3	697	39828.6	460.02	33751.6	1080.76	29329	638.78	12182.9	232.88	6030.99	1835.98	2041.83	1607.2	422.1	1635.08	746.55	529.72	11448.4	231.24	17768.5	192.7	24977.6	529.72	34745.1	487.08	13216.1	401.8	5620.86	1832.7
599	660.1	33974	383.76	19569.1	214.84	22492.9	297.66	15209.5	380.48	7731.99	946.28	3927.42	3445.64	671.58	3210.3	558.81	2745.36	551.88	601.88	18258.7	551.04	24774.8	350.14	20877.6	410	20040.3	95.12	7273.35	683.88	2811.69	1916.34	1115.1	1560.46	1077.93	801.96	405.72	451	20247.6	453.46	22557.2	320.62	25017.3	765.88	21837.1	146.78	11136.5	863.46	4108.23	1052.88
600	797.86	32268	86.1	20350.9	392.78	16494.7	1125.86	55869.7	1846.64	5138.91	835.58	4668.3	1121.76	5374.53	2208.26	529.2	735.54	433.44	1313.64	80316.8	180.4	973.35	544.48	25311.5	352.6	21077.9	755.22	6066.9	2223.02	3720.15	1369.4	1025.01	1327.58	675.36	2198.42	473.76	624.84	26645.8	350.96	18828.2	736.36	10345.2	214.84	17724.4	1179.98	3092.67	506.76	3807.72	771.62
601	274.7	29039.8	206.64	17548.7	100.04	21632.9	185.32	25475.3	287	6024.69	701.1	5418	1182.44	2417.94	1043.86	664.65	1002.04	301.77	262.4	19354.9	410.82	22920.7	205.82	17776.7	268.96	17908.4	1097.16	34508.2	1138.16	2911.86	1119.3	1673.91	1680.18	729.54	2012.28	444.78	525.62	28790.4	356.7	16620	667.48	20250.7	498.56	17085.6	152.52	22094.7	517.42	6145.65	794.58
602	36.08	19698.2	169.74	17074.9	683.06	31060.9	405.08	4491.9	666.66	12465.8	1331.68	3216.78	1995.06	2234.61	1299.7	4221	1233.28	400.05	634.68	38654.9	590.4	18345.6	785.56	33612.4	314.06	25135.1	637.96	6930	688.8	4677.75	1137.34	1764.63	1164.4	635.67	1644.92	492.66	547.76	17901.4	492	24641.8	585.48	26473.9	592.04	19350.4	0	16867	811.8	6905.43	781.46
603	149.24	26151.9	501.84	22671.2	756.86	44893.8	146.78	35610.8	82	8060.85	1275.1	5675.04	873.3	911.61	1740.04	323.19	1156.2	422.1	620.74	28736.8	110.7	22598.7	879.04	35748.1	139.4	21896.3	172.2	6082.65	944.64	3352.23	2298.46	642.6	1571.94	569.52	2025.4	474.39	838.86	21764	445.26	25724.2	865.1	38632.2	639.6	28274.4	198.44	17064.2	1086.5	6506.01	470.68
604	298.48	26666.6	548.58	26141.2	501.02	16080.1	355.88	19258.5	1239.02	4051.53	897.9	3259.62	1376.78	1677.69	1338.24	1396.71	1617.86	773.64	364.9	22308.9	747.02	24008.7	774.08	33280.4	669.12	24702.9	126.28	6929.37	1191.46	6955.83	929.88	2500.47	1375.96	559.44	2357.5	716.31	617.46	22503.6	366.54	43001.9	453.46	30165.7	205	23044.8	647.8	13768.6	897.9	6349.77	942.18
605	906.92	32325.9	369	27205.9	114.8	11959.3	56.58	12501.1	778.18	6212.43	682.24	3714.48	811.8	1025.01	2902.8	974.61	2341.1	1339.38	709.3	13991	587.94	34168.1	75.44	23463.1	97.58	18581.8	573.18	9492.84	628.94	3976.56	589.58	1222.83	799.5	1000.44	1501.42	257.04	579.74	19737.3	809.34	47850.4	1053.7	54300.3	405.9	21549.2	977.44	10131.7	1044.68	5051.34	1189
606	763.42	33441.7	674.86	30168.8	723.24	24121.4	332.92	15388.4	320.62	3781.26	713.4	2911.23	1416.96	2123.73	3519.44	541.17	1523.56	385.56	938.08	35114.3	283.72	23232.5	1316.1	49506	399.34	17194	605.98	28505	1306.26	3446.73	1794.98	2004.66	2365.7	891.45	1480.92	424.62	417.38	26824.1	309.96	26037.3	636.32	26960.8	973.34	42627.1	222.22	15574.2	407.54	6281.73	582.2
607	555.96	27127.8	22.14	16517.3	374.74	17093.2	480.52	25392.2	361.62	8531.46	578.1	5578.02	1750.7	1438.29	2240.24	770.49	1477.64	440.37	610.08	27977	574	19101	360.8	18179.9	33.62	19399	601.06	6053.67	616.64	2881.62	473.14	1804.95	2669.92	257.04	1513.72	813.96	546.94	20619.9	363.26	16071.3	889.7	32336	338.66	22675.6	545.3	6071.31	934.8	7248.15	922.5
608	783.1	22863.3	233.7	29410.9	667.48	35441.9	298.48	29909.9	597.78	31413.7	2396.86	6356.07	2815.06	4194.54	742.1	578.34	1758.9	349.65	440.34	20382.4	99.22	28210.1	641.24	21795.5	367.36	22790.9	186.96	12215.1	773.26	5502.42	651.08	2382.66	1960.62	990.99	2565.78	582.75	268.96	15816.8	255.02	17596.5	190.24	20046	478.88	25329.8	715.86	5712.21	353.42	5633.46	961.04
609	534.64	25124.4	463.3	29673	208.28	29366.2	560.06	20774.2	93.48	5635.98	478.06	6848.73	1432.54	2019.78	1648.2	473.76	3560.44	339.57	1141.44	32538.2	35.26	27442.2	114.8	17231.1	122.18	18338	642.88	13439.2	282.08	1919.61	1189.82	1251.18	1430.9	480.69	1546.52	330.12	752.76	36684.3	321.44	25940.2	793.76	20302.4	516.6	29537.5	277.98	14677.7	1132.42	4142.88	1425.16
610	309.14	16187.2	584.66	25457.7	268.96	27629.3	111.52	19448.1	166.46	13565.8	823.28	3734.64	597.78	864.36	1593.26	338.31	420.66	508.41	918.4	32246.5	933.98	37538.6	85.28	18241	462.48	23363.6	756.86	28183	391.14	2718.45	2624	731.43	626.48	584.64	3588.32	371.7	749.48	39923.7	426.4	18936.5	594.5	28545.3	253.38	20472.5	231.24	11596.4	1121.76	3933.09	3856.46
611	349.32	15195	198.44	26563.3	573.18	28416.2	382.12	9643.41	317.34	9293.76	1005.32	4268.25	1070.92	1805.58	1671.98	270.9	1635.08	673.47	790.48	36957.1	577.28	22074.6	459.2	25610.1	205.82	25564.1	400.98	7588.35	1009.42	7064.82	1133.24	3155.04	1838.44	1439.55	883.96	379.26	600.24	27487.5	604.34	33367.3	428.04	23534.9	712.58	26588.5	688.8	20300.5	387.86	3303.72	1580.14
612	339.48	16128.6	241.9	17931.7	640.42	22938.3	920.04	49654.7	453.46	12125.6	1293.96	3529.26	662.56	1741.32	2082.8	686.07	1706.42	540.54	562.52	35401	785.56	27067.9	386.22	36077.6	249.28	17788.1	583.02	15204.4	852.8	3917.34	1763	4103.82	1143.08	689.22	3056.96	757.89	119.72	12443.1	463.3	20045.3	238.62	19913	834.76	46878.3	456.74	13145.6	938.08	5400.36	1257.88
613	531.36	16792	475.6	33373	316.52	24146.6	271.42	24899.5	494.46	12837.5	845.42	5196.24	891.34	2466.45	2720.76	1231.02	1897.48	13.86	468.22	22176	719.14	29569.7	345.22	12835.6	847.88	48707.8	165.64	7328.79	1123.4	1044.54	1690.02	3507.21	2382.1	751.59	1545.7	605.43	487.08	31535.9	352.6	21677.7	259.94	24793	537.92	36150	189.42	18465.3	348.5	6088.32	1471.9
614	524.8	29392	745.38	31170.5	792.12	30657.7	9.02	20878.8	350.14	4626.09	920.86	3533.67	1945.86	1610.28	782.28	429.03	2355.86	434.07	374.74	21837.1	200.08	25777.7	860.18	24878.7	195.98	15399.7	284.54	16995.5	1723.64	6834.24	788.84	1865.43	3552.24	183.96	1822.04	335.16	356.7	28220.2	697	31191.9	181.22	19480.9	257.48	29596.1	635.5	22329.1	438.7	3852.45	2069.68
615	137.76	12727.3	597.78	29305.7	624.02	30943.1	611.72	24372.2	84.46	708.12	439.52	5019.84	1138.98	2244.06	1753.16	629.37	1403.84	459.27	217.3	27905.2	340.3	36625.7	643.7	25165.3	447.72	21279.5	82	16748.6	2326.34	5706.54	1211.96	2140.11	1100.44	514.71	3807.26	335.79	154.16	26436.1	239.44	20384.3	448.54	20579.6	535.46	28237.9	263.22	7983.36	1394.82	7900.83	1589.16
616	492.82	28888.7	557.6	29286.2	750.3	18761.4	419.84	14609.1	1096.34	11747	1616.22	3081.33	666.66	2727.9	1060.26	630	2214	415.8	399.34	20006.9	554.32	38334.2	660.92	19213.7	435.42	23121.6	104.96	13247.6	1490.76	2883.51	1353.82	1067.22	1025	1514.52	1593.26	410.76	452.64	22315.9	725.7	35864.6	59.86	19848.2	1114.38	33551.3	160.72	8199.45	1398.1	3290.49	1569.48
617	610.08	19754.9	501.84	34544.2	395.24	18137.7	209.92	17517.2	564.16	9517.41	195.16	3742.2	1038.12	1477.98	2202.52	47.88	1729.38	440.37	167.28	21082.3	309.14	15617.1	102.5	17941.1	543.66	19187.3	496.92	8969.94	805.24	7027.02	2212.36	2087.82	1205.4	706.86	1214.42	408.24	974.98	20829.1	448.54	22957.8	299.3	19008.4	521.52	30253.2	605.98	10863.1	1257.06	7432.74	1816.3
618	397.7	33031.5	583.84	42249.7	747.02	29121.8	507.58	20503.3	927.42	5394.06	236.16	4094.37	1886	893.97	1508.8	665.28	1956.52	1158.57	606.8	23558.8	683.06	21491.8	837.22	22171.6	277.16	21816.3	653.54	13529.2	2464.1	6846.84	759.32	973.35	1197.2	1183.14	1504.7	1248.03	401.8	25465.9	566.62	21164.2	337.02	26842.4	132.02	20483.2	196.8	7369.74	792.12	6219.99	1508.8
619	318.16	19297.5	241.08	21963.7	1232.46	41570.6	485.44	37197.1	423.94	10434.7	747.02	3832.92	1107	778.05	746.2	727.65	1940.94	412.65	277.98	28526.4	844.6	40104.5	318.16	21794.2	534.64	37594	1092.24	6436.71	1723.64	15252.3	602.7	2354.31	2507.56	609.21	1706.42	654.57	375.56	19372.5	209.1	21554.8	465.76	28140.8	108.24	1357.65	136.94	9363.06	2068.04	4850.37	3316.9
620	441.16	32814.2	456.74	33371.7	390.32	18367	500.2	34444.6	84.46	6729.66	780.64	3098.97	1712.16	1961.82	882.32	638.82	2359.96	1005.48	561.7	21743.8	75.44	25461.4	511.68	23573.3	420.66	28087.9	674.04	6442.38	728.16	4580.1	1132.42	1401.12	2689.6	345.24	1261.98	226.17	597.78	24531.6	261.58	23860.6	476.42	21173	487.9	22343.6	278.8	11617.8	1022.54	9161.46	1197.2
621	813.44	32298.2	470.68	24503.2	960.22	46030.3	256.66	29266	336.2	12790.3	1120.94	3944.43	1470.26	1911.42	1071.74	776.79	1403.02	553.77	236.16	20171.3	324.72	21524.6	354.24	18452.1	485.44	12394.6	322.26	6867	356.7	2967.3	1524.38	1074.78	1744.96	1069.11	1526.84	362.25	467.4	26120.4	524.8	24484.3	216.48	25457.7	587.94	39523.7	366.54	11840.2	583.84	3725.19	1226.72
622	39.36	33098.3	533.82	33917.9	454.28	35237.8	1007.78	29016.5	430.5	13262.8	580.56	1684.62	1527.66	3514.77	971.7	382.41	2019.66	484.47	817.54	37740.8	733.9	61600.8	455.1	30597.2	717.5	34651.3	410.82	18262.4	257.48	6519.87	1848.28	8197.56	1794.16	784.98	934.8	351.54	641.24	23977.8	609.26	54744.5	359.16	23290.5	223.86	10097	314.88	8505	1403.84	7081.83	944.64
623	981.54	21345	900.36	28878.6	205.82	23322	1798.26	96776.2	390.32	5841.99	1052.88	5028.66	1797.44	492.66	1357.1	766.71	1990.96	919.17	127.1	11674.5	795.4	36737.8	63.96	18634.1	88.56	18030	821.64	14900.1	1046.32	2662.38	1197.2	2305.8	1415.32	903.42	1805.64	371.07	560.06	29249.6	394.42	16643.3	328	29453.1	40.18	16511	267.32	9888.48	1268.54	4511.43	1370.22
624	592.04	18018.6	436.24	23049.8	372.28	32335.4	158.26	14390.5	694.54	14958.7	1116.02	4452.84	2738.8	1174.32	9493.96	963.27	1621.14	672.84	349.32	24319.3	863.46	33975.3	594.5	29793.3	273.88	14649.4	205.82	10524.8	1113.56	4263.21	1702.32	1254.96	2068.86	1111.32	2569.06	783.72	599.42	20765.4	1113.56	30599.7	137.76	12924.5	454.28	21714.8	314.06	15961.7	567.44	4627.98	1193.92
625	396.88	25222.7	595.32	35901.8	762.6	54965.6	496.92	23935.6	103.32	10911	363.26	3122.28	1339.88	2167.2	1297.24	917.28	2030.32	420.21	634.68	35190.5	382.94	28961.1	112.34	17486.9	597.78	21794.2	1260.34	36122.9	1143.9	5715.36	181.22	1673.28	1586.7	585.27	1097.98	461.79	476.42	27129.1	628.94	23534.9	720.78	38536.5	651.9	38022.4	229.6	9281.16	815.9	2251.62	1389.9
626	599.42	22021.7	701.92	30511.5	182.86	30155.6	633.86	20905.9	982.36	4611.6	1097.16	9148.86	2184.48	2512.44	2179.56	506.52	2661.72	433.44	285.36	17978.9	587.12	32202.4	121.36	26049.9	218.94	19908.6	792.94	3759.84	1549.8	4759.65	3495.66	985.95	1169.32	693.63	2828.18	293.58	424.76	16749.2	742.1	43183.4	702.74	38899.4	301.76	26001.4	250.1	17065.4	788.02	5431.86	760.96
627	1096.34	48733.6	669.94	23604.2	1011.06	37039.6	344.4	28644.2	1080.76	15061.4	1291.5	4872.42	2875.74	781.2	851.16	173.25	2030.32	1326.78	1354.64	75724.1	473.14	31007.3	508.4	18234.1	119.72	18505.6	173.84	10007.5	423.12	5176.08	2157.42	3009.51	1324.3	900.9	1480.1	551.25	965.14	27148	227.14	16959	516.6	23276	307.5	22435.6	413.28	4964.4	998.76	4894.47	741.28
628	393.6	18745.7	952.02	45188.6	149.24	12686.9	81.18	21409.3	194.34	12736.1	683.88	2497.32	1725.28	2943.36	739.64	388.71	7853.96	1350.72	488.72	26510.4	833.12	38120.7	330.46	23831	832.3	24325.6	207.46	9763.74	1316.1	5320.98	1385.8	3471.93	669.94	527.94	1376.78	292.95	698.64	18046.3	743.74	39491.6	697.82	24915.9	562.52	21876.1	226.32	20322.5	1068.46	5920.11	524.8
629	742.92	15198.8	656	33837.3	1072.56	30488.8	473.14	25094.8	581.38	17441.6	779.82	3014.55	557.6	851.76	2288.62	340.2	2618.26	577.71	727.34	26987.9	262.4	20001.9	87.74	16697.5	542.84	40914.1	368.18	9299.43	783.92	15098	363.26	1028.79	1516.18	851.13	692.9	217.98	341.94	23236.9	469.86	26590.4	688.8	20692.3	275.52	30667.8	583.84	31953	758.5	7931.7	3011.04
630	924.14	35415.4	303.4	27941.8	277.98	27285.3	391.96	27464.2	227.96	7644.42	998.76	7056	970.06	1799.91	1680.18	745.29	1278.38	313.11	232.06	19938.2	639.6	23269.1	564.16	21031.3	228.78	15252.3	694.54	22865.2	2878.2	5620.23	789.66	2336.67	2231.22	892.08	540.38	669.06	902	53420.2	142.68	26702.5	706.02	21789.8	672.4	36019	728.16	5995.08	1666.24	7971.39	370.64
631	679.78	32560.3	470.68	23715.7	543.66	41064.7	446.9	17730.7	42.64	12785.8	1234.1	4403.07	1139.8	2073.96	2651.88	1748.25	2207.44	570.78	194.34	18379.6	277.16	18530.8	697	24066.6	682.24	23921.1	637.14	13839.2	1029.1	4258.8	1090.6	1014.93	555.96	386.82	1327.58	580.23	375.56	29891.6	537.1	37527.2	413.28	22287.5	221.4	18079.1	165.64	6821.64	845.42	3998.61	2600.22
632	1295.6	33188.4	298.48	27989.6	346.86	20272.1	201.72	31731.8	878.22	4488.75	787.2	2833.74	965.14	1927.17	602.7	572.04	2876.56	3526.11	1759.72	56860.6	123.82	20008.8	414.92	35970.5	826.56	22186.1	1206.22	14764	1356.28	7175.07	1949.96	3146.22	1579.32	733.32	2001.62	587.16	441.16	15888.6	39.36	16594.2	478.88	17212.2	400.16	20670.9	225.5	19722.2	683.88	11716.7	1402.2
633	631.4	36182.8	568.26	16591.1	546.94	17779.2	291.1	36290.5	475.6	4985.82	969.24	2935.8	1249.68	1050.21	1123.4	1106.28	2366.52	525.42	474.78	20311.2	445.26	41373.4	296.84	27140.4	346.04	23571.4	91.84	16084.5	833.94	1878.03	1119.3	2671.2	991.38	386.82	1416.96	607.95	502.66	26667.3	187.78	15747.5	498.56	36274.8	451	20362.9	449.36	20924.8	1216.06	4434.57	272.24
634	210.74	13809.6	802.78	31059.6	404.26	29094.7	695.36	41891.2	632.22	12278.7	3060.24	12889.8	1037.3	1514.52	1274.28	325.71	685.52	385.56	505.12	31495.6	212.38	18769.6	742.92	25687	957.76	24248.1	1097.16	9278.01	921.68	4380.39	993.02	1061.55	1755.62	644.49	1261.98	704.34	928.24	31880.5	388.68	24639.3	658.46	29964.1	406.72	18261.8	385.4	11595.8	1673.62	4421.97	3885.16
635	530.54	7111.44	467.4	20684.8	689.62	36666.6	8.2	16984.2	1104.54	8869.77	559.24	2690.1	592.04	882.63	3824.48	629.37	1785.96	592.83	526.44	22631.5	454.28	30227.4	305.04	24237.4	961.04	40082.5	651.9	9128.7	279.62	3516.03	2764.22	3609.27	1490.76	424.62	9453.78	1903.23	244.36	22684.4	880.68	23935.6	269.78	22836.2	675.68	34035.8	658.46	21295.9	917.58	5555.97	1535.86
636	518.24	40933	381.3	28553.5	161.54	13116	715.86	42671.2	169.74	20945	788.84	2039.31	1926.18	1239.84	1193.1	356.58	1005.32	479.43	601.88	22583	335.38	22794	396.06	24515.8	310.78	24132.8	166.46	5635.98	469.04	4226.04	1153.74	1537.83	1152.1	518.49	1252.14	261.45	789.66	20737.7	791.3	34399.9	452.64	17942.4	578.1	34891.9	899.54	29390.1	592.04	4592.7	824.92
637	320.62	19426.7	503.48	22628.3	609.26	25739.3	959.4	63393.8	591.22	18137.1	2885.58	6168.33	1949.96	4947.39	2209.9	489.51	10212.3	1117.62	391.14	20794.4	477.24	23316.3	422.3	31302.2	499.38	35368.8	435.42	21847.1	1059.44	10296.1	565.8	1544.13	1308.72	512.19	2256.64	1001.07	391.14	25816.8	611.72	24598.3	176.3	13392.5	772.44	27915.9	701.1	10426.5	941.36	4818.87	1767.1
638	997.12	39427.9	222.22	24171.8	440.34	18668.8	596.96	26602.4	518.24	7665.21	1605.56	2380.77	2546.1	568.26	1423.52	550.62	1148	526.68	1580.96	74730.6	554.32	24685.3	186.96	30805.7	518.24	13981	314.06	8305.92	700.28	5156.55	1249.68	715.05	915.94	517.23	2048.36	455.49	364.9	27928.5	189.42	15902.5	461.66	21092.4	859.36	21665.1	181.22	7200.9	862.64	2983.68	1837.62
639	292.74	17151.1	381.3	22486.6	167.28	22019.1	829.84	42627.1	478.06	9041.13	791.3	3563.28	389.5	4057.2	1137.34	377.37	1375.14	396.27	693.72	27057.9	546.12	18854	919.22	58326	398.52	22675	352.6	6097.77	481.34	3605.49	1627.7	2955.33	749.48	442.26	1394	566.37	475.6	30399.4	245.18	21963.1	230.42	34295.3	659.28	40546.8	656.82	9354.24	920.86	2940.21	1231.64
640	469.86	24978.2	383.76	18245.4	145.96	28904.4	328.82	25151.5	783.1	7292.88	1038.12	2664.9	708.48	1715.49	1418.6	429.03	1100.44	267.75	704.38	34309.8	473.14	26729.6	701.92	35187.4	296.84	18918.3	349.32	11236	753.58	5088.51	1967.18	2610.09	1953.24	635.04	2892.14	210.42	84.46	19804.7	141.04	20352.8	883.14	29144.4	581.38	32188	312.42	12124.3	1399.74	2974.86	1228.36
641	672.4	23824.1	509.22	28462.1	883.14	27167.5	364.08	22055.7	405.08	5765.13	1404.66	4866.12	683.06	2390.22	4395.2	407.61	2223.02	940.59	341.94	29324.6	993.02	43078.8	624.84	31396	792.12	25505.6	72.98	17665.8	446.9	7861.77	2120.52	635.04	1651.48	492.66	1699.04	585.9	428.86	20260.2	758.5	21633.6	435.42	19726.6	587.94	32781.4	596.96	8053.29	2581.36	4637.43	505.12
642	290.28	27573.2	524.8	22562.8	537.1	24403.1	476.42	19048.7	630.58	9208.71	1157.84	3366.09	350.14	1269.45	3147.16	333.9	3344.78	882	175.48	13922.4	1011.06	58775.8	133.66	16053.7	268.96	16519.9	312.42	10877	961.86	11854.7	2959.38	523.53	2249.26	1191.33	1888.46	383.04	750.3	34547.9	823.28	25217.6	23.78	25322.8	988.1	69588.5	883.96	29982.3	1125.86	7925.4	1027.46
643	279.62	30262	188.6	19709.6	145.14	13177.7	528.08	16073.2	2029.5	4169.34	405.08	8080.38	1804.82	2088.45	1503.06	458.64	2056.56	447.93	870.84	44323.6	519.88	28135.2	1023.36	38179.3	145.14	24934.8	1199.66	6909.84	1759.72	5476.59	1341.52	970.2	3755.6	1258.74	4104.92	701.19	451	27364.7	744.56	19558.3	909.38	24376	393.6	13053.6	90.2	14306	2247.62	6984.18	339.48
644	802.78	69530.6	200.9	14919	159.9	33461.2	305.04	20705.6	362.44	5136.39	670.76	4500.72	885.6	1120.14	1945.86	229.95	903.64	426.51	638.78	26795.8	1134.06	48191.9	762.6	27444.1	780.64	28653	402.62	33776.8	872.48	3628.17	1246.4	2479.68	1447.3	476.91	878.22	372.33	681.42	36712	167.28	25777.7	473.96	28716	43.46	15265.5	599.42	15748.7	1494.86	7739.55	672.4
645	710.12	30837.9	771.62	22889.8	200.08	18406.1	480.52	26729	232.88	6768.09	1109.46	7198.38	1863.86	2286.27	1138.98	534.24	1612.12	803.88	134.48	16283	306.68	27987.1	605.98	18434.4	462.48	23717	1287.4	9603.72	472.32	5302.71	1006.14	1101.24	786.38	384.3	1589.16	466.2	375.56	16271.6	1009.42	57968.2	463.3	25199.4	267.32	19380.1	667.48	19293.1	645.34	8962.38	637.96
646	231.24	17100.7	215.66	13419	537.92	20892.7	784.74	36315.1	314.06	12687.6	1835.98	1974.42	1654.76	1529.01	2068.86	1435.14	1626.88	301.77	1103.72	26199.8	725.7	20012.6	504.3	21261.9	246	17483.8	972.52	24763.4	591.22	3303.72	2877.38	1505.07	663.38	837.9	1912.24	1430.73	493.64	25058.2	626.48	25702.7	537.92	34776.6	782.28	23906	1480.92	5143.95	583.02	3197.25	1265.26
647	486.26	25704	951.2	34580.1	565.8	21552.3	847.06	27445.3	414.1	19955.2	884.78	3766.77	1238.2	1222.2	1593.26	466.2	1705.6	546.84	815.08	50977.7	500.2	40318.7	613.36	21760.2	584.66	15872.2	633.04	10590.9	846.24	4469.22	1371.86	2211.3	1206.22	532.35	1302.16	357.84	1134.88	43955.1	849.52	39128.7	746.2	38459	798.68	30480	432.14	15080.3	471.5	8452.71	1120.94
648	660.1	22472.7	613.36	20442.9	260.76	33047.9	503.48	18259.3	1022.54	6369.93	770.8	4282.11	1844.18	2770.11	2779.8	1505.07	2918.38	362.25	381.3	23008.9	653.54	14007.4	781.46	16568.4	68.06	19411.6	46.74	13169.5	560.88	3482.01	1464.52	4216.59	617.46	425.25	1585.06	449.82	596.96	15259.2	184.5	20068.7	290.28	22608.2	511.68	15676.3	686.34	7886.97	355.88	3771.81	999.58
649	692.08	25184.2	471.5	22551.5	545.3	22008.4	95.94	15541.5	1213.6	20881.3	830.66	3403.89	1126.68	1339.38	1636.72	643.23	1801.54	687.33	414.92	22879.7	371.46	25935.2	506.76	20731.4	635.5	26733.4	561.7	9367.47	1088.96	1809.99	2144.3	1091.79	1426.8	549.99	1526.02	177.66	218.12	23804.6	388.68	34857.9	84.46	27305.5	619.92	21780.4	753.58	37457.3	291.92	5608.89	1349.72
650	515.78	18504.4	436.24	29448.7	296.02	33998.6	347.68	27201.5	510.04	24434.6	589.58	3641.4	1548.16	1745.73	2526.42	703.08	3399.72	395.64	29.52	18827.6	512.5	30973.3	698.64	35969.9	191.88	23853.1	510.86	5368.23	3640.8	3219.93	1286.58	5249.16	1643.28	633.15	1114.38	561.96	15.58	17975.8	785.56	36370.5	676.5	37097.6	824.1	32882.9	587.94	10207.9	273.06	2614.5	797.86
651	248.46	24692.2	1735.94	59077.6	301.76	22482.8	597.78	20973.3	11.48	8171.1	727.34	2960.37	1099.62	1340.64	1784.32	394.38	2088.54	387.45	131.2	18382.1	569.9	21474.8	459.2	25653.6	579.74	31942.9	132.02	7640.01	910.2	3060.54	4291.88	1373.4	880.68	665.91	2037.7	349.65	32.8	17841.6	410.82	17013.2	387.04	21044.5	669.94	23865	753.58	14203.3	1183.26	5573.61	895.44
652	710.12	40416.4	428.04	20597.8	776.54	20263.3	91.02	18923.9	598.6	4500.72	770.8	3863.16	880.68	3018.96	1986.04	956.34	1694.12	342.09	532.18	32516.8	295.2	38973.7	564.98	36719.6	930.7	36106.6	326.36	9046.8	2709.28	8007.93	2159.88	2092.23	4122.96	398.79	2855.24	328.23	192.7	25649.2	218.94	20092.6	498.56	17824.6	255.84	18396.6	195.98	28037.5	724.88	6291.81	1322.66
653	538.74	26010.2	276.34	21418.1	674.86	30092.6	402.62	19628.9	535.46	11449	169.74	3387.51	1524.38	1011.78	264.04	398.79	1517	980.28	879.86	23158.8	633.86	32125	1112.74	46940	406.72	27425.2	585.48	17140.4	725.7	4403.7	3250.48	706.86	3966.34	420.21	1359.56	527.94	759.32	20479.4	525.62	31271.9	542.02	15271.2	505.12	14612.8	125.46	8848.35	1841.72	3606.12	1697.4
654	769.98	17020.7	437.06	24638	568.26	32227.7	260.76	19631.4	810.98	5723.55	3177.5	20145.5	660.1	1559.25	980.72	496.44	2290.26	431.55	601.06	26187.2	85.28	25370.1	794.58	38553.5	410	18488	90.2	11434.5	3405.46	2719.71	1148.82	6848.73	1976.2	351.54	1849.1	1287.09	851.16	23962.1	538.74	25169.8	737.18	25276.9	368.18	14840.9	1.64	15675.7	920.04	2651.67	660.1
655	600.24	25278.1	275.52	29937	678.96	21236.7	513.32	22993.1	646.16	11269.4	2610.88	1641.78	988.1	1195.11	1471.9	1005.48	6272.18	1467.27	57.4	21267.5	415.74	31709.2	909.38	25288.2	104.14	15227.1	523.98	17357.1	482.98	4571.91	1150.46	1864.17	907.74	778.68	1412.04	567.63	366.54	33248.9	198.44	16888.4	730.62	30004.4	268.96	19678.1	2845.4	9683.73	766.7	18159.8	799.5
656	626.48	23285.4	365.72	15573.6	455.1	20357.2	407.54	31106.2	200.9	6834.87	1283.3	8408.61	2890.5	3415.23	1454.68	548.73	1549.8	860.58	277.98	17367.8	430.5	30696.8	547.76	23359.8	63.14	14037.7	130.38	11587	291.1	4399.29	1061.9	3124.17	1296.42	670.95	2697.8	549.36	307.5	33331.4	610.08	38629.7	346.86	21364.6	364.08	24999.7	436.24	19336.6	476.42	2908.71	2022.94
657	519.88	35856.4	643.7	32145.1	143.5	18734.3	65.6	22394	365.72	8138.34	1513.72	10530.5	1663.78	2024.19	1237.38	418.95	3333.3	384.93	244.36	22833.1	493.64	26833	398.52	19244	255.02	33946.3	355.06	13112.2	985.64	3598.56	2778.16	1569.33	1394	728.28	2719.12	729.54	551.86	25831.3	519.88	27702.4	501.84	18777.8	483.8	24492.5	347.68	11995.2	270.6	2739.87	1211.14
658	599.42	24821.4	127.92	15471.5	270.6	23144.3	470.68	31376.5	569.08	6736.59	546.94	4660.74	1947.5	3676.05	1362.02	556.29	1038.12	301.14	433.78	29426	756.86	20881.3	701.92	28180.5	692.08	26754.2	177.12	9480.24	369	3558.24	3971.26	166.32	856.08	360.99	1696.58	301.14	1645.74	76984.7	120.54	17258.8	695.36	14507.6	335.38	29985.5	788.02	12446.9	701.1	5189.31	1892.56
659	325.54	24752.7	253.38	14750.2	498.56	17239.9	863.46	28253.6	1154.56	10248.2	1088.14	2971.08	1839.26	1593.27	728.16	483.21	2382.92	1060.29	66.42	22995	984.82	73930.5	569.08	35675	266.5	14401.8	717.5	6625.71	2019.66	2960.37	1592.44	3360.42	2278.78	786.24	1707.24	372.96	597.78	18859.7	678.14	45898	571.54	20871.9	0.82	15005.3	90.2	10937.4	1645.74	6259.68	1576.86
660	562.52	23239.4	458.38	15969.2	353.42	22601.9	713.4	26379.4	1120.94	55750	874.12	4383.54	1617.86	1221.57	3503.04	832.23	1484.2	469.98	476.42	23723.3	45.92	21512	583.02	33129.8	882.32	31157.3	323.08	194.67	464.12	4672.08	2638.76	535.5	480.52	13962.7	3471.88	315	613.36	24355.8	640.42	19657.9	535.46	42557.8	889.7	37711.2	165.64	7686	375.56	6889.05	842.14
661	148.42	15578.6	153.34	29151.4	416.56	30521	410.82	32075.2	541.2	7930.44	983.18	3373.65	1464.52	1937.25	1517.82	342.72	1303.8	485.1	527.26	19887.2	384.58	29879.6	643.7	27393.7	206.64	41220.3	700.28	12390.2	1510.44	2531.97	2073.78	7382.97	1309.54	1131.48	1729.38	369.81	423.12	20286	473.14	25663.7	637.96	25709	523.16	19450.6	322.26	6305.04	455.1	3734.01	811.8
662	326.36	19351.1	403.44	32816.7	445.26	25785.3	347.68	20664	493.64	6409.62	464.12	5264.91	1149.64	1086.75	1098.8	475.02	1534.22	446.67	620.74	21206.4	485.44	25700.8	308.32	20706.8	1112.74	43097.7	656	6980.4	470.68	3957.03	2099.2	1368.36	1271.82	366.03	3243.92	453.6	241.08	17931.1	446.08	28110.6	362.44	24706.1	1253.78	49838.7	443.62	30007.5	2029.5	5161.59	1811.38
663	282.9	19465.7	288.64	20078.1	510.86	37670.2	282.08	25465.2	544.48	5830.02	528.9	2698.29	5281.62	909.09	1271.82	247.59	1819.58	419.58	287.82	29661.7	768.34	26013.3	973.34	45801	382.94	23036.6	228.78	7154.28	1843.36	4685.31	551.86	1938.51	1970.46	1058.4	1347.26	311.22	888.06	28362	764.24	20506.5	183.68	10306.2	1093.88	32458.2	751.12	34827	478.06	6410.88	829.02
664	564.98	48338	753.58	36231.9	419.02	23858.7	536.28	26699.4	287.82	9080.82	1485.02	4175.01	1944.22	2560.32	1271.82	590.31	2232.86	789.39	68.06	25244.1	323.08	20255.8	403.44	22842.5	700.28	25205	537.1	9427.95	622.38	2995.65	1437.46	1715.49	1144.72	423.99	1880.26	558.18	128.74	27374.8	607.62	21385.3	116.44	19279.3	310.78	13897.8	414.1	14966.3	493.64	5727.96	1552.26
665	1034.02	47751.5	763.42	33805.8	87.74	16415.9	117.26	14438.3	422.3	5026.77	1794.98	5526.36	2354.22	3807.72	1846.64	608.58	1259.52	466.2	139.4	16171.5	533	29839.3	384.58	19816.7	403.44	24724.3	941.36	27863.6	1419.42	7282.17	499.38	1084.23	1362.84	1326.78	1193.92	241.92	308.32	23378	838.04	42348.6	120.54	17883.8	405.08	24405.6	112.34	12082.1	1371.04	3161.34	792.12
666	704.38	27587.1	362.44	24619.1	377.2	16665.4	496.1	30384.9	549.4	6786.36	1052.88	6395.76	585.48	1899.45	1265.26	430.29	4101.64	230.58	340.3	23501.5	419.02	29451.2	500.2	24285.2	289.46	18432.5	159.9	13827.2	2375.54	2111.13	1452.22	428.4	2360.78	466.83	1146.36	361.62	753.58	26684.3	526.44	25971.1	277.98	15455.8	1151.28	33186.5	342.76	13251.4	1132.42	3701.88	3406.28
667	395.24	24449.7	555.14	28418	857.72	30507.8	182.86	16617.5	449.36	12024.8	537.92	2378.25	941.36	909.72	1539.14	415.17	1097.98	382.41	452.64	30122.2	586.3	35389.6	309.14	26075.1	589.58	9952.11	560.06	13030.3	1117.66	5814.9	1822.86	2012.85	1743.32	524.79	537.92	728.28	578.1	34407.4	0	834.12	1017.62	54382.2	136.12	24145.4	594.5	10050.4	930.7	4716.18	1322.66
668	802.78	21853.4	1380.06	36937.5	732.26	39678.7	516.6	20427.1	171.38	5553.45	642.88	1687.14	1157.02	1391.04	1731.02	737.73	2452.62	519.75	792.94	18469.1	480.52	31551.7	774.08	31141.5	883.14	60097.6	359.98	17463.6	1175.88	4699.17	1465.34	817.11	2046.72	718.2	1245.58	495.18	660.92	21493.7	168.1	17677.2	27.06	16897.9	1107.82	52366.9	512.5	9014.67	1434.18	1549.8	1043.04
669	341.94	15796.6	745.38	21106.9	419.84	24954.3	651.9	26897.8	291.92	10303	567.44	6889.05	3022.52	2012.22	1539.96	284.76	995.48	188.37	413.28	21895.7	361.62	19753	282.08	27862.4	850.34	33150.6	1580.14	12164.7	2180.38	5719.77	4882.28	587.16	1926.18	858.69	2565.78	467.46	499.38	25612	651.08	16714.5	519.88	27934.8	128.74	15213.9	648.62	9743.58	861.82	4569.39	660.92
670	962.68	30330.7	467.4	27209.7	1765.46	92177.2	392.78	27953.1	300.12	10202.8	615	3746.61	2438.68	1959.3	1221.8	738.36	1619.5	308.07	192.7	16900.4	728.16	34842.8	677.32	28988.8	203.36	15393.4	570.72	7113.33	630.58	4667.04	1002.86	1569.33	1192.28	544.95	1289.86	269.01	926.6	41445.2	563.34	31140.9	902	31167.4	625.66	33892.1	226.32	8837.64	4.92	7628.04	1342.34
671	511.68	14490.6	642.88	33197.9	629.76	17782.4	745.38	31186.9	100.86	5391.54	505.94	1988.91	1449.76	1976.94	4900.32	347.76	745.38	491.4	776.54	22487.8	803.6	30791.9	496.92	31580.6	374.74	24997.1	362.44	8516.97	1589.98	6608.07	1871.24	4282.74	2057.38	607.95	1682.64	359.73	279.62	16155.1	551.86	22441.2	367.36	27566.9	223.86	27469.3	1557.18	4909.59	1048.78	3614.94	2711.74
672	660.92	21758.3	423.12	23415.8	153.34	22148.9	492.82	25070.8	404.26	7163.73	967.6	5765.76	1316.92	1326.15	2017.2	329.49	1897.48	574.56	1157.84	40380.5	228.78	24622.9	726.52	37922.2	358.34	16631.4	289.46	7074.27	1376.78	7139.79	1195.56	2436.21	1387.44	464.31	967.6	685.44	906.1	36971.6	261.58	18940.3	396.06	26238.9	469.04	30916	421.48	9866.43	559.24	4712.4	1116.02
673	713.4	21038.8	879.04	31077.3	89.38	20265.2	500.2	34770.3	375.56	5472.18	1255.42	5393.43	1529.3	2205	2100.84	390.6	1785.96	628.74	988.1	33808.3	523.98	33460.6	382.94	27951.8	141.86	18548.5	542.84	7742.07	1051.24	2560.32	1895.02	1731.87	2161.52	656.46	1993.42	910.35	195.16	12181	380.48	28098	558.42	30009.4	301.76	19501	350.14	5033.7	1152.1	6131.16	1252.14
674	408.36	14897.6	271.42	29871.4	559.24	33877	458.38	14836.5	191.88	14490.6	685.52	3251.43	997.94	1939.77	1767.92	751.59	860.18	351.54	725.7	26628.2	451.82	24757.1	403.44	39679.3	356.7	28506.2	1139.8	51475.4	939.72	3801.42	2601.86	1845.9	939.72	556.29	1595.72	634.41	291.92	26610.6	91.84	34295.9	217.3	21186.9	698.64	34752.7	1161.94	56860.6	182.86	3472.56	996.3
675	765.06	32494.8	253.38	16607.4	656	34409.3	494.46	20119.7	810.98	10098.9	871.66	2791.53	3313.62	2773.89	1146.36	543.06	4392.74	468.72	210.74	23268.4	300.94	37828.4	345.22	13892.1	342.76	14406.8	378.84	22501.7	373.92	5985.63	1831.88	3102.12	1649.84	691.74	1709.7	499.59	566.62	25438.8	317.34	20598.5	662.56	30231.8	556.78	17154.3	442.8	11948.6	3891.72	2030.49	1993.42
676	432.96	19701.4	121.36	16466.9	441.98	23618.1	460.02	33984.7	236.98	8832.6	1170.96	5145.21	610.9	1266.3	1142.26	374.85	2118.88	922.95	802.78	26015.8	335.38	20519.1	871.66	26194.8	948.74	33721.4	572.36	34854.8	1225.9	5934.6	499.38	2296.35	891.34	1265.04	1176.7	258.3	302.58	26540.6	684.7	24284	735.54	28063.3	362.44	26977.2	585.48	16729.7	632.22	3754.8	687.16
677	506.76	22594.9	539.56	42271.1	274.7	27260.7	802.78	30147.4	1182.44	8918.28	624.84	3446.73	1421.88	904.68	1588.34	436.59	1752.34	519.75	417.38	10951.3	264.86	30290.4	179.58	27836.5	211.56	21506.3	355.06	9493.47	413.28	3854.97	1457.96	1803.06	674.86	321.93	1608.02	257.04	687.16	38916.4	429.68	22679.4	416.56	13899.7	464.94	21389.1	456.74	11583.2	1765.46	3118.5	3026.62
678	94.3	20270.2	99.22	26476.4	567.44	41760.8	395.24	34082.4	255.02	9046.17	593.68	3536.19	654.36	1685.25	1552.26	694.26	2862.62	710.01	612.54	21122.6	366.54	22193	398.52	36134.3	316.52	27771	975.8	28195	1947.5	9683.73	4532.96	953.82	1724.46	544.95	1605.56	342.09	377.2	28289.5	1061.08	51941.6	464.12	13579	621.56	19761.8	277.16	5100.48	1923.72	5071.5	556.78
679	955.3	40652.6	323.08	45523.8	759.32	17440.3	855.26	27324.4	567.44	10390.6	2005.72	3156.3	1863.04	1787.31	1919.62	91.98	914.3	556.92	853.62	70633.1	577.28	32912.5	743.74	33565.8	762.6	33487.6	531.36	37541.7	1314.46	7282.17	940.54	1914.57	1329.22	614.25	1783.5	330.75	182.86	23117.2	132.02	28598.2	439.52	26201.1	948.74	25628.4	214.02	8277.57	1084.86	4713.66	1289.04
680	117.26	16133	838.86	41637.3	551.86	34271.4	462.48	23916.1	946.28	20651.4	1199.66	7310.52	1416.96	1085.49	809.34	357.84	1528.48	141.12	710.12	27868.7	257.48	28540.9	185.32	20722	701.1	38352.5	318.98	8064	829.02	4174.38	1137.34	2622.69	1174.24	526.05	1740.04	848.61	840.5	25215.1	298.48	27883.8	382.12	25221.4	614.18	22676.8	619.1	23788.8	788.84	4583.25	1343.98
681	309.96	18524.5	724.88	18243.5	787.2	39037.9	218.94	20275.3	605.16	10311.8	815.08	2620.8	731.44	1265.67	1959.8	585.27	2458.36	442.26	692.08	20039	623.2	28593.8	405.9	31437	650.26	20076.2	844.6	13914.8	1120.12	5530.14	1604.74	760.41	974.98	318.15	1401.38	229.32	356.7	23269.7	890.52	34813.2	805.24	30078.7	487.08	18019.3	1032.38	11979.5	940.54	4973.85	949.56
682	107.42	14479.3	720.78	43756	280.44	16994.9	992.2	21326.8	336.2	18733.1	826.56	3490.83	1547.34	2296.35	1568.66	392.49	1341.52	437.85	640.42	38317.2	253.38	16225.6	573.18	18535.9	214.02	21309.8	1305.44	7164.36	986.46	5273.1	739.64	1077.3	4920.82	803.88	687.16	347.13	990.56	49804.6	243.54	19337.8	654.36	52844.4	845.42	48587.5	1025	20815.8	1093.88	4690.98	2100.84
683	496.92	23165.1	699.46	34757.7	181.22	23067.4	158.26	18445.8	589.58	6367.41	513.32	3009.51	1486.66	4372.2	1546.52	544.95	1632.62	379.89	301.76	13145.6	587.12	3203.55	593.68	43769.9	703.56	17880.7	537.1	8750.7	1004.5	3890.88	1039.76	2200.59	3237.36	435.33	2604.32	1023.12	1070.1	38665	1034.02	27536	321.44	27991.5	333.74	14115.1	350.14	1885.59	2195.14	27176.9	982.36
684	660.92	18272.5	851.98	32086.5	574	17491.9	828.2	43388.7	1001.22	8595.09	581.38	3320.1	1215.24	2262.33	2800.3	392.49	2127.9	649.53	482.16	18789.8	524.8	19127.4	170.56	27978.9	252.56	24102.5	563.34	13238.2	873.3	3364.2	946.28	1225.98	2297.64	591.57	1828.6	670.32	794.58	35461.4	242.72	19080.2	1235.74	51454	507.58	18275.7	490.36	10904	1421.06	4777.29	1343.16
685	632.22	25335.4	629.76	27957.5	911.84	35515.6	452.64	23176.4	86.92	9208.08	1515.36	6916.14	1651.48	1540.98	1708.88	733.95	1227.54	362.25	614.18	33319.4	616.64	45479.1	560.88	32996.2	487.08	23746	867.56	16165.2	738	3892.77	619.92	982.17	1838.44	865.62	6843.72	481.95	526.44	26150	542.84	28629.1	470.68	24973.2	707.66	24953.7	339.48	20131.7	1163.58	3277.89	1744.14
686	384.58	21171.8	797.86	31057.7	685.52	29870.8	328.82	13247.6	55.76	8014.23	388.68	4692.87	606.8	1011.15	1590.8	1164.87	1363.66	324.45	408.36	17303.6	464.12	19754.3	583.84	29769.4	768.34	21999	206.64	16333.4	777.36	3148.74	1618.68	2269.89	1513.72	550.62	1969.64	480.69	328.82	20659	620.74	30263.3	592.86	28230.3	356.7	28523.9	788.84	9801.54	1050.42	2654.82	448.54
687	225.5	22184.2	136.94	19496	123.82	24655.7	298.48	26255.2	956.12	4435.83	1040.58	3360.42	1542.42	2945.25	2324.7	841.68	3824.48	325.71	414.92	28870.4	780.64	33270.3	602.7	36024	718.32	23083.2	1096.34	6173.37	760.14	8182.44	1999.16	6121.71	1255.42	466.2	812.62	614.88	492.82	21171.8	45.92	23538.1	501.02	33987.2	733.9	30330.7	120.54	7339.5	974.16	2961.63	1167.68
688	356.7	13648.3	209.92	34430.8	216.48	34712.4	175.48	14696	967.6	12723.5	542.02	5755.05	917.58	3955.77	1848.28	668.43	2056.56	522.27	60.68	23117.8	558.42	28849.6	328	14517.7	86.1	16974.7	1790.06	8758.89	630.58	5684.49	897.08	2312.73	2921.66	1309.77	1448.12	521.64	624.02	21396.1	177.94	19455.7	520.7	20302.4	561.7	29962.2	228.78	19138.8	320.62	9329.04	708.48
689	448.54	20813.9	548.58	35698.3	600.24	40990.9	218.12	17882.6	503.48	6419.07	3216.86	6440.49	1640.82	6074.46	1379.24	898.38	4455.06	1046.43	324.72	21132.7	633.04	33513.5	282.08	21252.4	412.46	28557.9	1210.32	27151.1	1362.02	4820.13	874.94	1334.34	1121.76	630.63	1942.58	771.75	291.1	16134.9	621.56	26435.4	722.42	29977.3	376.38	34297.8	459.2	15640.4	522.34	3728.97	1624.42
690	391.14	20126	966.78	26094.6	409.18	24236.7	529.72	18038.8	523.16	7429.59	2124.62	2551.5	1743.32	1295.28	2200.06	500.22	3379.22	997.92	411.64	24890.7	41	18512.6	696.18	32552.7	437.88	16089.6	173.84	8639.82	745.38	2879.1	928.24	1066.59	1114.38	389.97	2067.22	353.43	498.56	16052.4	480.52	24805.6	675.68	28725.5	155.8	22387.1	2131.18	74144.7	1131.6	1825.11	1359.56
691	345.22	19096.6	140.22	28402.9	795.4	34236.7	633.04	27382.9	355.88	12733.6	874.94	6511.05	2521.5	1926.54	6381.24	413.28	1229.18	705.6	784.74	25878.5	1054.52	59129.3	508.4	20859.9	635.5	43864.4	190.24	6354.18	407.54	5584.32	1216.06	1777.23	235.34	20421.4	1548.98	416.43	479.7	16654.7	744.56	32347.3	510.04	17843.5	469.86	25223.9	282.9	11637.4	2281.24	3261.51	1032.38
692	153.34	21352	328.82	18926.5	225.5	17815.1	314.06	18215.2	2262.38	153589	1236.56	4668.93	2112.32	1975.05	2374.72	668.43	2180.38	619.92	492.82	23714.5	519.88	22802.8	103.32	600.39	726.52	31225.9	31.98	12522.5	871.66	4343.85	1285.76	10710	2154.14	682.29	1650.66	463.05	628.12	19206.8	152.52	17640	346.04	21269.4	581.38	42085.3	533.82	10737.7	1184.08	4817.61	809.34
693	455.1	27559.3	774.08	43435.4	599.42	31684.6	1162.76	50755.3	2676.48	5831.28	476.42	2446.29	1276.74	1924.02	2866.72	658.35	842.14	509.04	740.46	29761.8	501.84	22390.8	631.4	23954.5	355.88	32040.5	1005.32	15302.7	377.2	3153.78	1659.68	1360.17	2721.58	403.83	1439.92	942.48	570.72	41795.5	387.04	16849.3	435.42	29395.8	575.64	21045.8	273.88	11218.4	1360.38	2913.12	1833.52
694	408.36	19762.5	266.5	29515.5	469.04	17228.6	847.88	35750.6	292.74	12106.7	1979.48	4830.84	1343.16	1445.22	1497.32	880.11	1077.48	297.36	723.24	31563.6	683.88	29136.2	656.82	30816.4	423.12	18419.9	111.52	9574.11	1636.72	9375.03	817.54	694.26	1712.98	408.24	1562.92	535.5	477.24	20301.1	439.52	15871.6	126.28	29780.1	459.2	17915.3	644.52	8331.12	519.88	6687.45	1042.22
695	116.44	17318.7	1152.92	33711.9	562.52	36083.2	401.8	18349.4	451.82	7381.08	624.84	2933.91	1421.06	3386.88	1066.82	713.79	1800.72	437.85	339.48	22567.2	863.46	38950.4	893.8	27076.1	307.5	15525.7	288.64	5331.06	854.44	6139.98	901.18	1656.27	2173	749.7	1088.14	403.2	585.48	21171.8	245.18	24396.1	125.46	20182.7	749.48	34747	370.64	29245.2	1378.42	12828.7	1767.92
696	522.34	23182.7	416.56	22637.2	510.86	22993.7	587.12	55746.2	686.34	11416.9	1223.44	6750.45	943.82	750.96	3158.64	501.48	1885.18	389.34	484.62	24187.6	850.34	46254	474.78	19945.8	947.1	42458.2	1035.66	35078.4	821.64	3329.55	1384.16	902.16	2059.84	990.99	8200	589.05	539.56	23665.9	632.22	22235.2	411.64	28278.8	651.9	23029	472.32	19527.5	1002.86	3736.53	358.34
697	289.46	12613.2	487.08	30469.3	276.34	33159.4	208.28	22857	580.56	8709.12	687.16	2366.28	1503.06	1822.59	2009.82	933.03	1376.78	406.35	424.76	17901.4	1613.76	80024.5	350.96	25110.5	136.12	13783.1	409.18	6698.16	505.94	4579.47	1342.34	1712.97	1148.82	425.88	1258.7	275.94	388.68	18791.6	666.66	26101.5	370.64	22463.9	433.78	24435.8	209.92	10001.9	1298.88	3470.67	1403.84
698	505.12	25343	544.48	20936.2	525.62	21934.1	652.72	18336.2	342.76	7224.84	511.68	5905.62	1267.72	955.71	1406.3	516.6	2055.74	532.98	495.28	31721.8	573.18	21871.1	692.08	37217.2	276.34	22949.6	450.18	6558.3	2236.96	4056.57	576.46	979.65	1738.4	579.6	1237.38	329.49	248.46	25176.7	231.24	19886.6	262.4	24954.9	536.28	21563	243.54	16476.4	752.76	6460.65	882.32
699	762.6	34946.1	289.46	21460.9	533.82	27958.8	111.52	14795.5	611.72	14412.5	894.62	4304.16	748.66	1043.28	1343.16	422.1	4254.16	339.57	82	12160.3	450.18	16329	397.7	31641.8	465.76	27387.4	418.2	9129.33	869.2	3858.12	2319.78	841.05	1598.18	680.4	3421.86	414.54	434.6	33465.6	264.04	21743.2	191.88	21884.9	627.3	36625.1	952.02	12298.2	848.7	4144.14	400.16
700	463.3	20597.8	421.48	29942.6	361.62	24934.8	415.74	15563.5	620.74	2688.84	975.8	4112.01	879.86	1534.05	2549.38	777.42	1093.88	735.84	275.52	24227.9	337.84	20924.8	103.32	15663.7	963.5	32736.1	690.44	8311.59	1086.5	5303.34	1213.6	1225.98	1512.08	222.39	1997.52	422.1	728.16	24621	354.24	35369.5	323.08	17681.6	870.02	20660.8	702.74	14634.3	475.6	6217.47	453.46
701	205	15951	367.36	26948.2	354.24	33077.5	362.44	14894.5	275.52	12317.1	758.5	359.1	1100.44	2457.63	754.4	585.27	2019.66	443.52	906.92	28872.3	321.44	25730.5	646.98	19594.3	596.14	22228.9	784.74	4098.78	530.54	3549.42	1547.34	2646	1808.1	841.68	1175.06	345.24	460.02	44879.9	1175.06	34920.9	339.48	20231.8	144.32	20504.6	1649.84	14306.7	573.18	4797.45	2095.1
702	265.68	20681	594.5	24282.7	815.9	35077.8	968.42	35251.6	446.08	11023.1	514.14	3968.37	1652.3	1532.79	1373.5	721.35	1247.22	525.42	342.76	18670.7	460.02	25390.3	290.28	31656.2	646.16	29634.6	614.18	12814.2	555.96	2452.59	1038.12	1857.24	3498.94	654.57	1231.64	1752.66	1029.92	28322.9	962.68	48401.6	514.14	29943.9	391.14	32321.5	437.06	12729.2	1165.22	7638.75	1631.8
703	320.62	20364.1	532.18	29954	467.4	19053.1	617.46	22667.4	607.62	11145.3	1111.1	4859.19	984.82	1538.46	1034.84	330.75	1489.12	466.2	883.96	23046	448.54	20350.3	421.48	19667.3	615	20141.1	121.36	27530.4	3426.78	1993.95	1284.94	1795.5	1285.76	758.52	1856.48	317.52	633.04	20046.6	26.24	18183.7	515.78	20105.8	915.94	81808.6	384.58	7387.38	910.2	6867.63	1466.16
704	716.68	31730.6	696.18	20555	647.8	38094.2	414.1	12923.2	142.68	6837.39	510.86	3584.7	1118.48	2051.91	1599	578.97	1743.32	310.59	601.06	17848.5	199.26	23158.2	166.46	13216.8	576.46	31324.9	111.52	11593.3	556.78	5395.32	1927.82	1832.67	1154.56	520.38	1018.44	412.02	675.68	29384.5	281.26	18663.8	295.2	17199.6	496.1	22291.3	460.84	14396.8	1596.54	6512.94	586.3
705	309.14	20975.8	313.24	31899.4	714.22	32963.5	571.54	27561.2	529.72	10258.9	1034.84	2561.58	1808.92	944.37	1832.7	893.34	2534.62	405.09	512.5	23883.9	763.42	27677.2	544.48	15058.9	160.72	22491	584.66	9256.59	533	5356.89	1275.92	972.72	2767.5	887.04	7407.06	1731.24	435.42	27764.7	651.9	28767.1	68.06	19547	571.54	30539.9	1254.6	23294.9	1782.68	4537.89	1224.26
706	719.14	19856.3	842.96	28487.3	225.5	20965.1	66.42	19464.5	733.08	29032.3	1389.9	4692.87	1097.98	890.19	1148	490.14	2207.44	740.25	560.06	21925.3	478.88	16998	372.28	48506.9	454.28	28104.9	380.48	15476.6	882.32	7129.71	2529.7	1462.23	1920.44	482.58	1198.02	260.82	477.24	17669.6	605.98	22751.8	60.68	28712.2	698.64	30425.2	324.72	8877.33	608.44	4906.44	2091
707	653.54	33943.1	431.32	19828.6	583.02	26889	259.12	15454.5	567.44	18130.1	462.48	3276.63	1138.98	1029.42	1330.04	380.52	1649.84	359.1	482.16	21775.9	482.16	16261.6	223.04	16608.1	47.56	41178.1	160.72	4520.88	2088.54	3754.17	1792.52	1648.08	1120.94	648.27	2579.72	652.05	492	23277.2	348.5	34617.2	740.46	31999.6	322.26	16954.6	393.6	13311.3	747.02	8329.23	1175.88
708	376.38	8760.78	138.58	26589.8	200.08	18620.3	392.78	31993.9	1572.76	4662	704.38	4338.18	1163.58	1123.92	1875.34	401.31	1439.92	464.31	633.86	34666.4	22.14	21890	567.44	26351.6	473.96	16451.8	341.94	14955.6	980.72	5278.14	1628.52	2332.89	2172.18	305.55	1521.92	326.97	446.9	32460.8	906.1	30313.7	498.56	20301.1	851.98	21679.6	486.26	27291	1778.58	12896.1	2191.04
709	223.86	9730.98	208.28	18044.5	528.9	24040.2	295.2	28337.4	65.6	10960.7	2375.54	2160.27	1090.6	1475.46	2256.64	893.97	1937.66	766.71	22.14	16511.7	900.36	30105.8	137.76	21861.6	984.82	59487.8	2168.08	6499.71	1192.28	3754.8	1733.48	2274.3	1190.64	791.28	2229.58	829.71	1211.96	64316.1	439.52	50913.4	890.52	31772.2	757.68	17090	228.78	8999.55	623.2	7124.67	1973.74
710	256.66	25793.5	725.7	34186.3	1125.04	50105.8	499.38	24821.4	268.96	8117.55	876.58	3419.01	1211.14	5948.46	787.2	284.76	899.54	395.64	355.88	54697.9	346.04	21103.1	423.12	23427.8	319.8	32021.6	123.82	8535.24	1455.5	2344.23	704.38	9609.39	1413.68	413.91	929.06	420.84	699.46	25898.7	178.76	16964	696.18	21961.2	467.4	18408	496.1	9329.04	605.98	4718.07	889.7
711	397.7	25532	200.08	23286.7	854.44	40560.7	198.44	29042.4	438.7	13839.8	1070.1	5867.82	1154.56	1998.99	787.2	517.86	1226.72	350.28	817.54	23891.5	432.96	26054.9	205	24219.1	347.68	15806.1	232.06	27898.3	1084.86	6465.06	1137.34	1423.8	1603.1	2123.73	1970.46	376.11	352.6	27832.1	834.76	28636	642.06	23485.1	15.58	17591.5	622.38	14025.1	585.48	4285.26	1244.76
712	445.26	17619.2	592.86	25133.2	938.08	36086.4	457.56	32656.7	230.42	12578	2448.52	4201.47	773.26	965.16	1386.62	512.19	2561.68	401.94	701.1	22787.7	786.38	35278.7	888.06	40664	399.34	35268.7	389.5	25598.2	566.62	5293.89	509.22	2803.5	1563.74	1099.35	1590.8	443.52	1624.42	56583.4	665.02	26667.9	933.16	47325	507.58	44413.7	437.88	11736.3	724.06	5824.35	559.24
713	533.82	28499.9	756.86	28901.2	567.44	35612.6	859.36	36371.8	2599.4	4298.49	6004.86	39119.9	4285.32	6849.36	1123.4	1484.91	2200.06	716.94	519.88	24449	96.76	15998.2	377.2	33170.1	709.3	16035.4	1623.6	65438.1	1659.68	5549.67	1856.48	1275.12	1231.64	638.19	1075.02	400.05	326.36	19401.5	332.92	22706.5	473.96	22782.1	949.56	31796.7	185.32	18123.8	344.4	3847.41	1102.9
714	253.38	14367.1	840.5	17359	605.98	22193.6	365.72	22467.7	325.54	7960.68	915.12	4488.75	1618.68	3678.57	1143.08	1871.1	1941.76	580.86	460.02	19897.9	558.42	24193.3	815.9	38128.2	692.9	29298.2	531.36	13679.8	1011.06	5199.39	513.32	1496.88	1087.32	404.46	3074.18	405.72	10.66	23934.3	291.1	16987.3	616.64	23798.2	434.6	29431.1	132.84	16296.2	993.84	5628.42	332.92
715	214.02	29599.3	218.94	38830.7	192.7	24164.9	332.1	12052.5	304.22	14444	2245.98	4210.92	992.2	1111.32	1404.66	629.37	1196.38	416.43	493.64	21195.1	423.94	20473.7	508.4	25338	755.22	13295.5	566.62	10308.1	585.48	4570.02	1563.74	3035.97	1116.02	328.23	1336.6	546.21	219.76	17712.4	318.98	13192.8	758.5	54021.2	429.68	26222.5	424.76	19661	1927	7278.39	2068.86
716	691.26	28855.9	1106.18	34379.1	262.4	17185.8	485.44	24250	161.54	5799.78	310.78	2436.84	848.7	1355.13	1334.96	713.79	2121.34	359.1	374.74	24208.4	586.3	27125.3	408.36	26565.8	317.34	23724.5	356.7	9196.74	1093.88	3788.82	1028.28	1449.63	920.04	511.56	2356.68	812.7	345.22	20543.7	178.76	20145.5	173.02	15910	535.46	29889.7	228.78	8519.49	860.18	4877.46	967.6
717	336.2	28922	705.2	26014.6	538.74	46079.5	222.22	15569.8	569.9	16229.4	473.96	2617.02	2385.38	1595.79	1331.68	594.09	1372.68	432.18	502.66	18254.2	179.58	16119.8	403.44	25213.2	23.78	24299.1	760.14	17238.7	564.16	4705.47	1670.34	1065.96	2519.04	646.38	2460.82	531.72	290.28	20868.8	359.16	34459.7	490.36	26718.3	803.6	17447.2	327.18	20437.8	3620.3	10871.9	1049.6
718	594.5	22407.2	457.56	32997.5	749.48	25557.8	647.8	44581.3	482.16	16501.6	2176.28	2316.51	859.36	808.29	477.24	469.35	1494.86	653.31	604.34	18172.3	175.48	16190.4	1069.28	41205.1	95.94	44498.2	693.72	11229.1	790.48	5071.5	1783.5	451.71	1113.56	396.9	1651.48	817.11	307.5	14376.6	453.46	19374.4	542.84	18019.9	361.62	14890.7	330.46	15451.4	1388.26	65226.4	1320.2
719	516.6	21639.9	1034.84	42036.1	576.46	20907.8	188.6	27852.3	435.42	10628.1	760.14	3844.26	1167.68	900.27	3011.04	934.92	3371.84	348.39	394.42	24578.2	806.88	46324.5	209.92	28805.5	633.86	25206.9	203.36	15687.6	227.14	3592.26	1844.18	1553.58	1451.4	458.64	2951.18	612.36	155.8	17046.5	498.56	28694.6	791.3	28314.1	123.82	15848.3	287	24410.6	766.7	2923.2	771.62
720	588.76	18874.8	662.56	14760.3	478.88	24954.9	356.7	17312.4	1013.52	8734.95	661.74	4353.3	853.62	1261.89	1206.22	491.4	2321.42	558.81	287	19819.8	810.98	24214.1	756.86	32302	98.4	28765.2	400.98	15845.1	150.06	4195.17	5216.84	946.89	2115.6	612.36	1949.96	266.49	91.84	20264.6	123.82	26770	375.56	33186.5	868.38	29079.5	650.26	19456.9	2542.82	10920.4	1807.28
721	767.52	32070.2	280.44	18850.9	199.26	22698.9	0	13267.2	314.88	7609.14	1877.8	4612.86	1128.32	1190.07	932.34	297.36	4671.54	603.54	154.16	26815.9	4.1	19972.9	1024.18	66059.9	345.22	7518.42	666.66	6171.48	515.78	5400.36	3920.42	514.71	832.3	568.26	1125.86	603.54	850.34	39956.5	246	16170.2	531.36	28614.6	556.78	24761.5	206.64	15962.3	628.94	8452.71	709.3
722	577.28	20277.2	407.54	21907.6	493.64	18840.2	412.46	32307	429.68	6918.03	975.8	4189.5	1351.36	826.56	3448.92	1408.68	1129.14	540.54	635.5	28866	932.34	39630.8	584.66	31277.6	622.38	20152.4	314.06	13793.2	738	5533.92	1190.64	2342.34	1398.92	384.3	1608.02	167.58	248.46	19545.8	419.02	26426	407.54	20324.4	475.6	28247.9	362.44	15385.2	1273.46	10784.3	1585.06
723	518.24	29138.1	904.46	23224.9	496.92	30579.6	346.04	26034.1	1381.7	9889.11	1268.54	7364.7	989.74	1669.5	1813.84	548.1	1257.88	508.41	695.36	24067.3	147.6	15435	629.76	29899.8	466.58	14948.6	691.26	22869	1103.72	2855.79	1481.74	1619.73	2109.04	447.93	1574.4	549.99	697.82	39710.8	447.72	20100.8	521.52	28910.7	587.94	17102.6	492.82	7007.49	651.9	3417.12	806.06
724	392.78	15540.8	233.7	21734.4	1743.32	78823.7	159.9	17966.3	168.1	8660.61	2320.6	4861.71	756.04	1540.98	1488.3	1731.87	2450.16	781.83	903.64	30524.1	444.44	42913.1	560.88	19164.6	412.46	23396.3	289.46	7549.92	1113.56	2846.97	1968.82	1398.6	1632.62	435.33	2819.98	987.84	578.92	19257.2	103.32	22446.3	173.84	20249.5	289.46	29429.2	496.92	45707.1	598.6	3491.46	328
725	147.6	23046	198.44	18833.8	785.56	42962.2	318.16	17498.2	623.2	10134.8	1163.58	2494.17	1333.32	1691.55	736.36	378	765.06	327.6	597.78	29656.6	834.76	28919.5	219.76	21812.5	540.38	21479.8	255.84	6187.23	1412.04	4293.45	3466.14	839.16	1156.2	511.56	1906.5	302.4	496.1	28713.5	400.16	20813.3	312.42	16591.1	277.98	32004	1835.16	15995.1	728.98	4132.8	969.24
726	509.22	28518.2	1163.58	51029.4	555.96	17406.3	280.44	29459.4	582.2	5393.43	569.08	4406.85	1134.88	2803.5	937.26	369.18	1398.1	505.89	640.42	25007.8	646.16	39658.5	393.6	25969.9	678.14	31680.2	52.48	11845.9	1164.4	5331.69	1137.34	1975.05	1815.48	661.5	1986.86	420.84	149.24	16872.7	330.46	18600.8	678.96	18102.4	314.06	16570.9	564.98	22138.2	532.18	4828.95	1127.5
727	441.98	18882.4	637.14	38532.1	995.48	38916.4	24.6	15031.2	585.48	6895.98	750.3	6281.73	1179.98	1408.05	1529.3	883.26	2384.56	458.64	687.98	32201.2	337.84	24134	523.98	33235.6	332.92	20387.4	470.68	6744.78	2007.36	1496.88	808.52	1746.36	1993.42	610.47	4874.9	424.62	705.2	36500.9	512.5	25729.2	1095.52	59481.4	546.12	20700.5	521.52	12012.2	859.36	6178.41	906.92
728	492.82	15256.1	533.82	26672.9	189.42	31917.7	72.16	17023.9	507.58	6320.79	915.12	4872.42	1417.78	1407.42	846.24	1512.63	1973.74	481.95	145.96	18682	482.16	27173.2	600.24	14032.6	31.16	21243.6	776.54	5080.95	973.34	4937.31	1075.84	735.84	1406.3	1028.16	1482.56	456.75	155.8	23218.7	486.26	30323.2	522.34	19176.6	772.44	25116.8	578.1	43780.6	2376.36	2828.7	1137.34
729	282.08	25950.3	482.98	32966.6	135.3	30237.5	300.94	31612.8	454.28	26802.1	892.16	3691.8	2713.38	3847.41	925.78	529.2	1824.5	562.59	902.82	22739.2	214.84	26636.4	750.3	40304.2	1227.54	44837.1	586.3	12082.1	1196.38	5361.93	1421.88	2832.48	1352.18	513.45	2127.9	177.03	720.78	23803.3	646.98	25193.1	1223.44	68353.1	309.96	21120.1	418.2	10999.2	1156.2	5809.86	892.16
730	333.74	26024.7	302.58	14674.6	199.26	17186.4	52.48	20192.8	356.7	8339.31	978.26	3242.61	599.42	1706.67	1403.02	1557.36	1943.4	532.35	560.88	17092.5	530.54	27628.7	633.04	31651.8	521.52	30941.2	286.18	16083.3	517.42	6164.55	1289.86	4122.72	1425.16	747.18	2055.74	516.6	177.94	22334.8	287	13695.6	988.1	37973.9	370.64	26083.9	24.6	10046	3050.4	3199.14	1225.9
731	431.32	18959.8	547.76	11884.3	563.34	40710	331.28	20533	255.02	13377.4	693.72	4340.07	1107	1040.76	1138.98	378.63	2442.78	565.74	501.84	24376	512.5	39918.1	561.7	18446.4	41	19827.4	366.54	12535.7	1534.22	4860.45	1217.7	691.11	893.8	674.1	1314.46	524.79	184.5	20241.3	331.28	20630.6	642.88	22179.2	341.94	31947.3	536.28	12814.2	488.72	7162.47	1808.1
732	612.54	29215.6	698.64	53734	201.72	14209.6	381.3	19858.2	752.76	10754.7	906.1	3854.97	972.52	1960.56	1917.16	582.12	959.4	880.11	104.96	23970.9	141.04	17554.9	305.04	25980.6	288.64	18219.6	471.5	12002.1	1442.38	3385.62	710.94	1515.15	1629.34	296.1	2965.94	247.59	291.92	15254.8	715.04	25685.1	436.24	18025.6	55.76	24221	587.12	5429.34	507.58	2941.47	710.94
733	583.84	17263.9	319.8	28970.5	365.72	23222.4	211.56	32924.4	2578.9	7148.61	666.66	3694.95	1445.66	1453.41	1389.08	504.63	1526.02	416.43	754.4	25674.4	82.82	29994.9	232.88	26933.1	637.96	32296.9	380.48	8547.84	828.2	144.9	1138.16	1987.65	1651.48	583.38	3290.66	190.26	466.58	23344.7	530.54	21132.7	146.78	32136.9	405.08	16972.2	835.58	4391.1	852.8	4725	2897.88
734	568.26	14517.7	914.3	51044.5	212.38	28348.1	636.32	23375.5	790.48	12522.5	904.46	4825.8	1303.8	1356.39	2375.54	585.27	2053.28	654.57	225.5	13270.3	547.76	35530.1	174.66	20880.7	448.54	21415	282.08	13187.8	1097.16	4227.93	1022.54	1933.47	1476	592.2	1700.68	750.96	531.36	38694.6	380.48	22538.2	493.64	31363.9	870.84	41188.8	768.34	7067.34	846.24	4638.06	942.18
735	519.06	31067.8	377.2	35705.2	454.28	23572.7	865.1	27163.1	478.06	7577.01	944.64	4624.2	3430.06	446.04	2144.3	366.03	1052.88	399.42	586.3	25411.7	217.3	32448.8	402.62	17850.4	657.64	24700.4	444.44	11762.7	657.64	5988.78	1437.46	2693.25	2423.92	639.45	1622.78	447.3	795.4	17936.1	526.44	15437.5	709.3	37374.1	599.42	23066.8	127.1	8999.55	429.68	4855.41	4462.44
736	445.26	30010.7	131.2	21570.6	492.82	36739.7	379.66	28518.8	490.36	12738	963.5	8630.37	1059.44	716.31	1309.54	1137.78	2246.8	347.76	806.06	53722.6	420.66	23759.8	216.48	16611.8	387.04	18729.3	1027.46	19693.2	929.06	5649.84	1803.18	1213.38	1043.86	412.65	2190.22	624.33	888.06	30228.7	61.5	20002.5	918.4	24927.8	296.84	18256.8	317.34	11892.5	1392.36	3598.56	1047.96
737	314.88	34175.6	756.86	38717.9	2139.38	107391	698.64	34212.1	521.52	5404.77	1413.68	2351.16	1498.96	2113.02	2355.86	376.11	1857.3	273.42	560.06	38734.3	784.74	21575	1060.26	44495.6	328.82	19703.2	350.14	7426.44	615	4954.95	1545.7	2543.31	1054.52	784.35	2551.84	534.87	624.84	20022.7	605.16	27771.7	421.48	21421.3	629.76	22685.7	1495.68	47597.8	987.28	3940.65	1139.8
738	353.42	24929.1	195.16	20475.6	847.06	25827.5	517.42	18832.6	228.78	6960.87	1615.4	7854.84	5057.76	1435.14	1012.7	444.78	1434.18	444.78	571.54	44963.1	184.5	20304.9	478.88	35498.6	912.66	48759.5	356.7	13825.3	1172.6	3652.74	898.72	1752.03	731.44	474.39	5184.04	371.07	756.86	26910.4	684.7	20230.6	608.44	38578.7	829.84	43679.2	779.82	10650.8	593.68	6504.12	1794.16
739	118.08	24405.6	591.22	19857.6	315.7	21999	670.76	27730.1	810.98	14610.3	1274.28	3015.18	1157.84	902.16	687.98	331.38	4717.46	253.26	564.98	25460.8	526.44	21593.9	678.96	31946	4.1	505.26	856.08	21522.7	1467.8	3406.41	2173	2761.92	1248.04	299.25	1662.96	759.78	633.04	22606.3	643.7	49530.6	277.98	30791.9	473.96	16904.2	583.84	4515.84	1279.2	1634.22	514.96
740	514.14	20679.8	283.72	24522.8	287	16514.8	113.98	20413.3	276.34	28190	3207.02	11735.6	829.84	1081.08	2159.06	506.52	2046.72	2303.91	820	21449.6	528.9	17526.6	810.16	31663.2	725.7	22308.3	485.44	16849.3	556.78	4302.27	523.16	3135.51	1626.06	553.77	1405.48	519.75	706.84	23722	476.42	43653.3	557.6	23664.7	716.68	30769.8	984	10070.5	822.46	3752.28	1384.16
741	1175.88	44971.3	603.52	41827.6	609.26	25208.2	1012.7	25456.4	697.82	8667.54	1359.56	5673.15	1214.42	2775.78	720.78	703.71	3047.12	739.62	314.06	22936.4	241.9	22542	1062.72	56495.2	400.98	29923.7	388.68	16982.3	1462.88	4616.64	1311.18	1471.68	4282.86	869.4	2847.86	851.76	767.52	34018.7	774.9	37435.2	468.22	21191.3	583.84	29103.5	48.38	16055.5	2107.4	9934.47	2466.56
742	861.82	25715.3	650.26	20928	121.36	26892.2	673.22	25930.2	396.88	5489.82	1849.1	2199.96	1698.22	641.97	2054.1	632.52	5470.22	480.69	469.04	34861.1	51.66	18467.2	428.04	28278.2	674.04	38043.2	423.94	10744.7	1750.7	5599.44	1132.42	1918.35	2073.78	830.34	3906.48	630.63	821.64	26191	754.4	20543	1005.32	34528.4	436.24	30185.2	305.04	11388.5	1078.3	5172.93	2688.78
743	481.34	32831.2	507.58	41031.9	454.28	18796.1	1030.74	56125.4	341.94	9290.61	1688.38	4364.64	942.18	807.66	2157.42	289.17	1417.78	435.96	446.9	25659.9	341.12	38089.2	314.88	17826.5	815.9	26852.5	291.1	7413.21	1170.96	7083.09	1398.92	1735.02	1496.5	535.5	2386.2	455.49	698.64	20200.3	452.64	35938.4	76.26	24859.2	297.66	23031.5	768.34	27968.8	1288.22	7909.02	650.26
744	841.32	36694.4	310.78	24391.1	605.16	24554.2	138.58	35164.1	354.24	12278.1	1362.02	4676.49	2277.96	1208.34	1222.62	761.04	783.1	674.1	867.56	24450.9	699.46	27038.3	631.4	26459.4	113.16	18932.1	710.12	7577.64	429.68	6327.09	2318.96	633.15	1008.6	764.19	3829.4	460.53	634.68	27401.2	545.3	20223.6	300.12	24224.1	462.48	21517	748.66	25665.6	931.52	7600.32	2807.68
745	726.52	36693.7	284.54	26724	400.98	25724.8	274.7	20185.2	920.86	7759.71	931.52	4587.66	1011.88	1492.47	4937.22	301.14	1779.4	332.64	632.22	20345.8	370.64	13948.2	706.02	17504.6	590.4	24508.3	552.68	14170	778.18	3599.82	1257.06	1706.04	1991.78	484.47	2008.18	267.75	43.46	13645.2	310.78	29618.8	646.16	26174.6	1007.78	36318.9	555.96	21576.2	2290.26	5198.76	1059.44
746	624.84	23392.5	403.44	25054.5	617.46	32570.4	728.98	32915.6	290.28	14762.2	1384.16	1862.91	1043.86	1325.52	1605.56	471.24	1671.98	614.88	619.92	45295.1	210.74	20891.4	350.96	19698.8	368.18	22114.9	904.46	8906.31	1212.78	4897.62	838.04	1781.64	1867.14	482.58	769.16	316.89	359.98	26967.2	883.14	33985.4	300.94	40522.9	1238.2	46965.2	769.98	14197	2245.16	2409.75	896.26
747	1125.04	33780.6	609.26	26382.5	238.62	19837.4	479.7	26520.5	520.7	26468.8	2719.94	3282.3	879.04	1799.28	1225.9	1370.25	1312.82	250.11	532.18	21030	335.38	21574.3	1917.16	96374.2	465.76	21572.5	238.62	16148.2	569.9	8625.96	1252.96	3433.5	375.56	503.37	3373.48	683.55	455.1	16674.8	393.6	16665.4	859.36	52864.6	692.08	25450.7	311.6	15208.2	144.32	4099.41	3070.9
748	503.48	19475.2	315.7	15675.7	169.74	21581.9	786.38	33348.4	70.52	8915.13	1338.24	4100.04	652.72	1864.8	1257.88	431.55	2379.64	491.4	119.72	21354.5	60.68	16152.6	1063.54	52977.3	569.9	20173.9	487.9	20000.6	633.86	5332.32	1189.82	1179.36	1433.36	772.38	2341.92	793.8	413.28	25414.2	298.48	20112.1	246	21423.8	642.88	43631.3	814.26	33550.6	648.62	6102.81	1339.06
749	669.12	19543.9	605.16	34341.3	303.4	20659.6	353.42	27054.7	645.34	9388.89	520.7	3277.89	810.16	587.79	1774.48	414.54	1644.92	377.37	227.96	23458.7	211.56	23322.6	933.98	40159.4	760.96	25906.2	320.62	13123.5	675.68	6691.23	574	1936.62	1082.4	1158.57	1061.08	170.73	350.14	20171.3	430.5	18275.7	437.88	33532.4	280.44	21632.9	635.5	8788.5	838.04	3455.55	1345.62
750	523.16	35658.6	123.82	18370.2	354.24	24621	469.04	36962.7	420.66	13078.8	856.08	2879.1	888.88	958.86	1782.68	539.28	1979.48	448.56	337.84	16057.4	252.56	19666.1	1044.68	41214.6	1041.4	40531.7	952.84	16603	544.48	3771.81	616.64	1804.95	1036.48	591.57	1470.26	251.37	580.56	18237.9	719.14	27045.3	496.92	23289.8	259.12	19471.4	253.38	11854.1	704.38	8603.91	1515.36
751	520.7	28968.7	634.68	26693.7	523.98	27126.5	654.36	22795.3	157.44	7044.66	701.92	6156.36	718.32	1082.97	2590.38	517.23	2378	454.23	505.12	17963.2	769.16	38965.5	713.4	36255.2	319.8	30305.5	168.92	6075.72	876.58	2587.41	1292.32	1507.59	1744.14	486.99	1297.24	276.57	641.24	18249.2	786.38	36322	674.86	65538.3	437.88	28311.6	197.62	10163.2	974.16	5952.24	1213.6
752	539.56	20355.3	323.9	13672.3	473.96	18910.7	318.16	13571.5	41	10803.9	1189.82	69928.7	518.24	1459.71	1196.38	670.32	2115.6	450.45	767.52	35238.4	1799.08	109484	765.88	29179.7	135.3	15070.9	460.84	11757.7	1102.08	5162.22	2054.92	1334.34	1491.58	410.76	1676.9	267.75	779.82	19785.2	347.68	26389.4	12.3	14022.5	173.84	22829.9	373.1	8814.33	1121.76	4896.36	849.52
753	234.52	19729.1	478.06	19004.6	69.7	18899.4	354.24	24352.7	643.7	11254.3	670.76	10086.3	1072.56	666.54	1208.68	650.16	1475.18	465.57	359.98	23286.1	657.64	27144.8	917.58	29889.1	896.26	32421.1	990.56	7347.69	1107	2303.28	2058.2	2823.03	844.6	488.25	1412.04	392.49	554.32	29596.1	37.72	16461.3	839.68	32323.4	779	26522.4	905.28	5542.11	473.96	3582.81	1156.2
754	479.7	27360.3	154.16	16708.9	680.6	53420.2	302.58	12067	501.02	14492.5	701.92	3764.25	980.72	1411.2	1440.74	493.29	1374.32	599.13	630.58	27603.4	448.54	24718.1	406.72	13968.4	528.08	27033.9	1038.12	36972.8	874.94	5906.88	1927	1816.29	6151.64	343.35	1114.38	301.14	439.52	24400.5	266.5	23387.5	582.2	23512.2	432.14	32228.3	182.86	8920.8	7.38	9255.96	935.62
755	291.92	20487.6	524.8	41145.9	352.6	19755.5	121.36	13759.2	752.76	11636.1	866.74	3023.37	1869.6	1853.46	2408.34	653.94	3620.3	795.69	1230	75523.8	578.92	18640.4	197.62	18212.7	798.68	33110.3	542.84	10422.7	972.52	6271.02	2016.38	2119.95	1648.2	239.4	1220.98	399.42	431.32	18087.3	268.14	2305.17	207.46	19559.6	504.3	20218.6	190.24	14368.4	664.2	3809.61	1571.94
756	1823.68	115275	344.4	19058.8	354.24	17677.8	762.6	36345.3	384.58	8341.83	1289.04	3319.47	856.08	1152.27	2177.1	601.02	1946.68	924.84	540.38	19806.6	299.3	20780.6	75.44	23653.3	223.04	16113.5	593.68	9902.97	1135.7	1202.67	618.28	2826.81	1176.7	759.15	1143.9	263.97	493.64	38428.7	421.48	25062.7	121.36	24071	443.62	20929.9	415.74	8925.84	685.52	7241.85	476.42
757	232.88	12582.4	562.52	24427.6	258.3	18736.8	651.08	19754.3	460.02	7845.39	530.54	3020.22	1822.04	4578.84	5942.54	2092.23	3808.08	510.93	520.7	25853.9	722.42	35089.1	223.86	13987.9	631.4	29710.2	899.54	10895.8	918.4	10500.2	1125.86	2913.75	1591.62	1374.03	704.38	488.25	929.88	34775.4	410.82	14548.6	1047.96	33335.8	375.56	25206.3	36.08	11414.3	564.16	4323.06	4.92
758	731.44	42243.4	604.34	21907	262.4	26293	615.82	36184.1	118.08	15843.2	993.02	5284.44	728.16	1019.34	2042.62	601.02	3371.84	541.8	863.46	34961.9	718.32	14415	191.06	17154.9	408.36	22913.7	619.1	18365.8	1294.78	6002.64	687.98	4532.85	1434.18	732.69	1996.7	357.21	568.26	25401	332.92	30270.9	628.12	33140.5	457.56	33981.6	1106.18	29206.2	690.44	5526.99	899.54
759	814.26	64711.7	255.84	36237.6	84.46	24212.2	181.22	14260.7	67.24	18162.9	989.74	3295.53	1394	1209.6	2108.22	757.26	2003.26	486.99	519.88	26243.3	139.4	13259	663.38	29102.2	634.68	31792.3	430.5	10846.7	914.3	5509.98	1321.84	3218.04	1184.08	597.87	1256.24	356.58	465.76	19917.4	287.82	19676.2	748.66	16972.2	206.64	17896.4	343.58	9051.21	220.58	7844.13	812.62
760	345.22	16495.3	238.62	15322.9	511.68	20771.7	407.54	20170.1	572.36	3528.63	1198.02	2639.07	804.42	1256.85	1821.22	767.97	2654.34	580.23	762.6	33092.6	496.92	12410.4	592.86	26612.5	1067.64	38533.3	360.8	8971.83	1057.8	6587.28	1680.18	2517.48	3662.94	403.2	871.66	639.45	419.84	13365.5	180.4	19942	291.1	15031.8	628.12	44106.9	355.06	9641.52	592.86	2271.15	1725.28
761	510.86	17560	258.3	18174.2	593.68	19427.9	805.24	32528.2	460.84	6216.84	1030.74	7939.26	936.44	2134.44	763.42	452.97	4298.44	1296.54	463.3	15533.9	391.96	26223.8	474.78	18606.4	834.76	31050.2	234.52	7987.14	993.02	4332.51	2236.14	2798.46	1671.16	180.81	5925.32	899.64	1001.22	34794.3	363.26	21095.6	432.96	18664.4	60.68	13619.3	164	15238.4	1034.02	4535.37	1316.92
762	403.44	23175.8	669.94	19284.3	349.32	18860.3	460.84	14852.2	259.94	14151.7	1553.9	4279.59	1458.78	2056.95	1763	373.59	1003.68	499.59	617.46	23100.2	210.74	22657.3	83.64	17018.2	1092.24	36531.2	314.06	12950.9	579.74	3224.97	1308.72	2673.09	2974.14	757.89	3644.08	403.2	478.06	15934	696.18	34076.1	537.1	29189.8	505.12	22535.1	550.22	15462.7	895.44	4308.57	806.88
763	780.64	36762.4	829.02	14882.5	461.66	19186	798.68	35450.1	509.22	5652.99	875.76	2794.68	731.44	3819.69	1789.24	555.03	1628.52	493.29	994.66	43026.5	533	22290.7	618.28	22096.6	264.04	25548.4	321.44	7610.4	656.82	3672.9	1897.48	353.43	1147.18	707.49	872.48	519.75	278.8	31362.7	408.36	24858.5	481.34	22271.8	331.28	31122	490.36	17450.4	550.22	1680.21	889.7
764	1104.54	35286.9	478.88	44800.6	213.2	22857.7	531.36	23324.5	621.56	14053.4	609.26	2382.03	1300.52	1169.91	604.34	437.85	1314.46	505.89	1161.94	57481.8	225.5	20309.3	50.84	22185.4	358.34	15743.1	89.38	11798.6	1196.38	3286.71	953.66	771.75	1063.54	2072.07	1638.36	1387.26	485.44	19061.3	214.02	16475.1	334.56	29701.3	270.6	17672.8	582.2	8346.87	621.56	27162.4	1439.1
765	349.32	18244.8	605.16	25558.5	232.06	21951.1	321.44	22519.3	114.8	6032.25	944.64	3785.04	533	1086.75	1237.38	546.21	1878.62	526.68	997.12	31245.5	1398.1	51039.4	342.76	34356.4	511.68	24313	271.42	13476.3	910.2	5785.92	1207.04	742.77	1835.98	643.86	933.98	672.21	645.34	21602.7	499.38	26042.9	744.56	40006.9	26.24	23462.5	373.92	11867.9	1608.02	4922.19	86.1
766	446.08	14001.8	286.18	24474.9	1026.64	59111.6	758.5	31270.7	182.04	8176.77	1242.3	2908.08	5486.62	791.28	1627.7	694.89	3093.86	1709.82	325.54	11906.4	372.28	23217.4	1102.08	48755.7	729.8	30259.5	400.98	20039.7	682.24	3910.41	661.74	1974.42	1038.12	769.86	1872.88	702.45	490.36	19411.6	379.66	20232.4	592.04	32924.4	890.52	26117.9	619.1	16981.7	1479.28	16901	333.74
767	690.44	28988.8	455.92	25025.5	100.86	16000.1	8.2	21648.7	1075.84	1705.41	1738.4	1132.74	3880.24	582.75	904.46	402.57	1343.16	485.73	587.12	17019.4	432.14	42951.5	546.94	23806.4	679.78	25648.6	118.9	5435.01	720.78	5178.6	993.84	2892.96	1682.64	673.47	2080.34	321.3	159.9	17027	237.8	31144	697	43577.7	908.56	27732	378.02	20893.3	369	2002.77	1241.48
768	139.4	18448.3	182.04	35087.2	192.7	20918.5	205.82	17383	516.6	17456	1659.68	2709	2473.94	3885.21	1251.32	555.03	3170.12	558.18	504.3	32379.5	619.1	26750.4	617.46	23626.3	417.38	12826.8	596.96	9730.35	2426.38	2274.3	1058.62	3328.29	1740.86	554.4	1778.58	488.25	656	28016.1	645.34	23279.1	413.28	20194	396.06	20856.8	792.94	9728.46	1365.3	5995.08	661.74
769	455.1	20928.6	579.74	19039.9	280.44	20757.2	262.4	13879.5	872.48	7142.94	811.8	3546.9	1241.48	1706.04	832.3	675.36	3706.4	2359.35	547.76	23348.4	389.5	21722.4	214.02	19231.4	620.74	24206.5	906.1	11307.2	1309.54	3398.85	819.18	2469.6	2310.76	1202.67	1879.44	427.77	1178.34	50042.2	779	29561.5	867.56	41203.3	709.3	25115.6	244.36	6228.18	1220.98	4973.85	735.54
770	682.24	26277.3	487.9	18045.1	857.72	23439.2	120.54	13448	581.38	26284.2	473.96	3747.24	3239.82	1021.86	1132.42	1232.28	1495.68	336.42	145.96	14008	720.78	31284.5	1377.6	57062.9	841.32	28485.4	706.84	9211.86	1167.68	4757.76	952.02	1764	1268.54	558.18	1124.22	325.08	418.2	20741.5	584.66	23562	927.42	20783.7	536.28	27281.5	259.94	10565.7	742.1	8654.94	1783.5
771	620.74	24715.5	511.68	49977.9	473.96	22065.1	400.98	30713.1	728.98	12211.3	698.64	2868.39	1705.6	1284.57	853.62	521.01	2191.86	728.91	259.94	15164.7	117.26	24632.4	844.6	35545.2	58.22	15624.6	288.64	6151.95	2561.68	2153.34	2117.24	2552.76	1060.26	666.54	1785.96	532.35	387.04	13733.4	739.64	26980.4	932.34	27766	509.22	29265.4	21.32	9095.94	615.82	5435.64	148.42
772	224.68	24038.3	388.68	34263.8	727.34	24508.9	294.38	18926.5	438.7	22763.8	468.22	3017.07	1278.38	1724.31	2570.7	581.49	2158.24	615.51	408.36	18237.2	212.38	12010.3	730.62	30530.4	305.04	14815.1	482.98	7979.58	913.48	1788.57	1658.86	1300.95	1254.6	369.81	1529.3	792.54	507.58	26100.3	980.72	36301.9	642.88	26266.6	372.28	21713.6	309.14	10840.4	1016.8	8125.74	861
773	634.68	20144.9	780.64	32038	675.68	25631.6	333.74	17699.2	421.48	6107.22	1266.08	5123.16	1480.92	930.51	1076.66	762.93	2649.42	647.64	539.56	22516.8	893.8	35435.6	679.78	23979.7	695.36	16312	469.86	6165.81	1083.22	3029.67	810.98	1931.58	1037.3	867.51	1078.3	314.37	678.96	25988.8	77.9	18365.1	479.7	27955	623.2	42324	132.02	7451.01	1784.32	7888.86	459.2
774	1482.56	59378.8	301.76	16881.5	265.68	17783.6	987.28	39043	567.44	6157.62	982.36	3970.26	896.26	1028.16	875.76	828.45	1321.84	1030.68	757.68	34857.3	205	19797.1	851.98	41202.6	556.78	33656.5	191.88	11459.1	278.8	5634.72	1206.22	2770.74	1588.34	524.16	1624.42	427.14	1130.78	60873.1	322.26	23998	678.96	21769.7	648.62	39799	1020.9	9204.93	1195.56	5081.58	708.48
775	308.32	14718.7	903.64	34118.9	663.38	26921.2	101.68	20640.1	500.2	9503.55	1082.4	5773.95	4974.94	7686	1057.8	451.71	997.12	570.15	618.28	23748.5	519.88	28721.1	393.6	26472.6	360.8	23163.8	622.38	11781.6	1146.36	2513.07	6486.2	3046.68	879.04	481.32	2530.52	861.21	482.98	22663.6	728.98	28365.8	381.3	20577.7	753.58	23618.1	46.74	17580.2	2521.5	1767.78	684.7
776	464.94	24214.7	135.3	14982	232.88	28465.9	364.08	48692.7	1020.08	7522.2	952.02	7192.71	1188.18	4371.57	3648.18	594.09	2388.66	592.83	259.12	18396.6	469.04	30673.4	407.54	26150	87.74	15164.7	419.02	24444	920.04	6707.61	1099.62	1703.52	848.7	326.34	1663.78	667.17	693.72	14700.4	551.04	35088.5	348.5	33306.8	276.34	22670.6	208.28	10122.8	662.56	4215.96	883.14
777	342.76	22036.1	498.56	21992	234.52	19448.7	640.42	25920.7	501.02	27505.2	865.1	4400.55	850.34	2058.21	1371.86	638.82	4205.78	371.7	292.74	25834.4	246	18391.6	594.5	26354.8	671.58	25700.2	1691.66	78641.6	387.04	4094.37	1318.56	667.17	1547.34	470.61	1810.56	315	393.6	16555.8	849.52	39617.6	368.18	22870.3	855.26	28275.7	174.66	9026.01	1137.34	6667.29	1768.74
778	448.54	28434.4	765.88	40125.3	415.74	21455.3	528.9	19480.9	32.8	12550.9	615.82	4401.18	2431.3	3587.22	4122.96	1266.93	2388.66	277.2	378.02	26689.9	392.78	23233.1	583.02	24232.9	302.58	20212.3	331.28	17313.7	1393.18	7648.83	926.6	1683.36	1879.44	494.55	2770.78	895.86	1231.64	50080.6	537.1	35530.7	1025.82	42426.1	300.12	23727.7	156.62	6720.21	1193.92	7081.2	692.9
779	896.26	33175.2	314.06	25137	325.54	36403.9	434.6	23158.2	287.82	25681.3	1014.34	3158.82	1748.24	1784.79	3186.52	326.97	2113.96	253.26	472.32	20457.4	227.96	22997.5	368.18	26275.4	723.24	25319.7	758.5	15545.2	3727.72	4533.48	1367.76	1765.89	1531.76	1336.23	2174.64	990.99	338.66	26966.5	1084.86	54702.3	1102.08	31813.1	452.64	17237.4	258.3	22611.3	895.44	2682.54	386.22
780	288.64	15911.3	24.6	21615.3	486.26	21975.7	464.12	27650.1	342.76	4963.77	1286.58	6924.33	2191.86	2190.51	1196.38	958.86	1690.02	923.58	449.36	38686.4	523.16	23340.2	772.44	36976.6	845.42	19775.7	17.22	10084.4	1749.06	2043.09	1599	3254.58	1145.54	400.68	1273.46	509.67	317.34	25952.2	63.14	12690.1	318.16	21126.4	387.86	23463.7	603.52	8442	444.44	5045.04	828.2
781	337.84	19427.9	20.5	28164.2	1141.44	41217.1	446.08	21064.7	77.08	13138	1678.54	2560.32	5044.64	987.21	725.7	451.71	1141.44	830.34	814.26	19056.2	223.86	22829.3	415.74	12581.7	410.82	29204.9	727.34	9965.34	1160.3	4209.03	1693.3	1630.44	1281.66	444.78	2874.1	447.93	901.18	37832.1	583.84	18016.1	839.68	24521.5	110.7	21509.5	476.42	28850.8	1179.98	4675.23	3205.38
782	1073.38	27888.2	161.54	13343.4	283.72	23656.5	1899.94	98622.7	23.78	8482.32	1019.26	2866.5	1905.68	1280.16	2364.88	1007.37	2387.84	274.05	414.1	20561.3	415.74	29301.9	714.22	38148.4	639.6	21104.4	415.74	8467.2	1181.62	4660.74	235.34	4598.37	1889.28	360.36	1975.38	447.93	248.46	15836.3	507.58	27549.9	449.36	54740.1	652.72	21559.9	577.28	14547.3	462.48	4558.05	926.6
783	525.62	25554.7	78.72	18267.5	628.94	27398.7	386.22	19093.4	526.44	6211.8	1674.44	11828.2	1125.86	1793.61	1248.86	378	2749.46	632.52	964.32	29604.3	496.92	26572.1	529.72	33369.2	816.72	18136.4	904.46	15779	866.74	4663.26	829.84	904.05	1029.1	395.01	1107	949.41	751.12	26589.8	343.58	15915.1	520.7	24885.6	268.96	22769.5	307.5	6317.01	1037.3	7428.96	1956.52
784	628.94	17476.8	287.82	18828.2	313.24	27973.3	309.14	21173	545.3	10498.3	1029.92	7897.05	253.38	2366.28	1713.8	567.63	1031.56	386.82	650.26	24915.2	236.16	29441.2	191.06	19982.3	636.32	24408.7	574	21047	1129.96	3841.11	172.2	1682.73	970.88	683.55	797.86	468.09	268.14	23604.2	885.6	46553.9	329.64	18246.7	211.56	21478.6	570.72	5906.25	761.78	4272.66	1152.1
785	618.28	19972.3	1397.28	75746.8	388.68	19742.3	501.84	16320.1	444.44	19247.8	1573.58	4539.78	1530.12	1450.89	1292.32	388.08	2052.46	515.34	672.4	48725.5	317.34	26151.3	505.94	18395.4	670.76	30116.5	674.86	12205.6	806.88	8101.17	988.92	2006.55	4954.44	1164.87	1726.92	225.54	583.02	26660.3	620.74	22878.4	518.24	33971.5	318.16	23374.3	685.52	10069.9	602.7	6480.18	1138.98
786	769.16	19790.2	225.5	34653.8	775.72	38151.5	396.88	17175.7	1024.18	5632.2	4265.64	12840	1586.7	399.42	2054.92	585.9	1682.64	284.13	681.42	33012.6	225.5	28598.2	601.06	20206	645.34	39127.4	432.96	5805.45	829.84	4239.9	1717.08	1658.16	1099.62	368.55	1527.66	372.33	738	22814.2	125.46	13306.9	601.06	23821.6	3263.6	165968	476.42	7074.9	634.68	11186.9	632.22
787	329.64	21924.6	766.7	19645.9	678.14	41074.7	539.56	13871.3	186.14	11180	632.22	4558.05	1596.54	2136.33	1780.22	273.42	1876.16	427.14	578.92	23474.4	996.3	36853.1	362.44	14691.6	308.32	14902	529.72	6797.07	330.46	5558.49	1271.82	1745.1	3233.26	628.74	2786.36	534.24	318.98	16423.5	157.44	23814	612.54	28666.3	77.9	17968.2	515.78	27844.1	1235.74	8663.13	2478.04
788	369	25733	267.32	25062	544.48	21076	279.62	28777.8	115.62	17847.9	489.54	4046.49	1863.04	2085.93	1945.04	624.33	1867.96	652.05	965.96	41253	141.86	18206.4	363.26	23812.7	203.36	15116.8	904.46	4793.67	1349.72	9296.91	2148.4	1689.03	1567.84	1025.64	1151.28	447.93	608.44	35145.2	287.82	25567.9	716.68	30290.4	383.76	26107.2	379.66	12218.8	1163.58	5232.15	1208.68
789	597.78	35832.5	62.32	16929.4	8.2	29727.2	843.78	23669.1	247.64	15847.6	1480.1	3379.95	1400.56	1605.24	1237.38	314.37	4374.7	677.88	556.78	35049.4	678.96	39060	1284.12	69734.7	659.28	32143.9	892.16	9894.15	595.32	4276.44	3457.94	4281.48	2575.62	585.27	1441.56	451.71	688.8	41414.9	246	20490.8	629.76	27486.3	538.74	29622	1090.6	32581.7	819.18	6439.86	804.42
790	428.04	19890.4	436.24	26051.1	674.04	24902.6	415.74	28546.6	660.1	10313.1	287.82	3239.46	1120.94	1907.01	2861.8	521.01	2642.86	481.95	292.74	21849.7	253.38	25286.3	814.26	21743.8	571.54	19397.7	101.68	7487.55	2272.22	3797.64	1618.68	3925.53	2154.96	480.06	1498.14	442.89	457.56	19959	272.24	29148.8	492.82	15498.6	150.88	24869.2	337.84	14102.5	1507.98	4788.63	2174.64
791	539.56	27107.6	355.06	30950	603.52	28163.5	664.2	11463.5	1682.64	5991.93	906.1	49814.7	2063.12	3499.02	2473.94	380.52	4128.7	976.5	127.92	26542.5	414.92	22881.6	236.16	23677.9	399.34	25066.4	214.84	9716.49	1362.02	3714.48	1700.68	1016.19	1293.14	971.46	1599.82	3187.17	463.3	21389.8	382.12	38059.6	998.76	40747.8	354.24	27598.4	970.88	16797.1	1964.72	4116.42	1983.58
792	836.4	43664.7	423.12	25983.7	16.4	17644.4	327.18	17034.6	623.2	13718.9	589.58	2312.1	1545.7	475.65	1301.34	493.92	2161.52	442.26	334.56	17320.6	307.5	23102.1	321.44	23970.2	990.56	37687.2	620.74	17219.8	1005.32	3027.15	879.04	717.57	945.46	442.26	2432.94	816.48	526.44	13099.6	273.88	34570.6	628.12	16219.3	285.36	17106.4	559.24	23955.8	640.42	6160.77	1358.74
793	207.46	29654.7	879.04	31179.3	174.66	20647	81.18	18421.2	292.74	6654.69	1148	4889.43	1295.6	2036.79	1302.16	585.27	2555.12	337.68	661.74	31301.5	469.04	24395.5	209.92	16533.7	132.84	51091.1	638.78	5312.79	587.12	3780.63	670.76	2009.07	1632.62	565.74	431.32	449.19	328	33486.4	855.26	41614	500.2	17955.6	232.06	23867.6	196.8	12419.2	938.9	2590.56	378.02
794	383.76	20500.2	189.42	17138.5	295.2	13221.2	537.1	22807.3	270.6	5963.58	1275.1	3416.49	1845.82	2228.94	1297.24	613.62	1785.96	512.82	569.08	33470	460.02	25692.7	566.62	38911.9	519.06	19153.9	317.34	15317.8	2574.8	4588.29	2320.6	2469.6	1011.88	601.65	2110.68	780.57	136.94	17265.8	852.8	71632.3	291.92	13344.7	397.7	34784.8	982.36	6580.35	694.54	5715.36	1585.06
795	322.26	15583	680.6	26528.7	391.14	31111.3	194.34	16688.1	1471.9	3126.69	1589.16	12942.7	4481.3	1250.55	1478.46	364.14	2725.68	354.06	933.98	38599.5	824.92	33356.6	12.3	28067.8	463.3	20653.3	704.38	12206.9	521.52	5121.27	1028.28	3148.11	1639.18	843.57	1675.26	510.93	717.5	18867.9	460.84	19761.2	800.32	36361.7	150.88	18918.9	564.98	1367.1	1239.02	5885.46	2755.2
796	842.14	26807.1	649.44	22675	812.62	19704.5	343.58	20148.7	38.54	5642.91	1102.9	2307.06	2133.64	2036.79	1794.98	358.47	1502.24	512.19	492.82	16037.9	598.6	28570.5	651.9	15019.2	645.34	34109.5	72.98	22577.3	480.52	4796.82	673.22	1726.83	1776.94	700.56	1583.42	381.15	879.04	41375.2	198.44	21232.9	579.74	35222.7	487.08	26338.4	1043.04	21359.5	1196.38	3914.82	1409.58
797	253.38	24221	397.7	23420.9	1848.28	76856.9	517.42	32979.2	276.34	12532	356.7	3113.46	2146.76	767.97	2058.2	561.96	2018.02	485.73	149.24	28705.3	597.78	35138.9	245.18	9143.82	429.68	16878.3	627.3	14226.7	1558.82	4758.39	1416.96	2203.11	1264.44	515.97	12378.7	728.91	257.48	20880.1	654.36	27817.7	419.02	25383.3	786.38	31443.9	100.86	16031.6	1988.5	9494.73	879.04
798	334.56	26054.3	548.58	16992.4	959.4	51193.8	360.8	20895.2	426.4	12128.1	502.66	2704.59	2098.38	1375.29	833.12	297.36	1643.28	352.8	328	21122	608.44	24591.4	118.08	15420.5	447.72	32934.5	336.2	10109.6	659.28	4948.65	1080.76	1539.72	248.46	1911.42	2286.16	205.38	1220.16	38173	142.68	25149	402.62	19758.1	377.2	20983.4	627.3	12928.2	843.78	2971.71	1020.08
799	304.22	17594.6	1050.42	80409.4	182.04	22833.7	779	31473.5	874.12	2785.23	1029.92	10141.1	1804	2342.34	1807.28	668.43	796.22	324.45	313.24	20406.3	601.06	33949.4	66.42	25433.7	915.12	24260	626.48	18731.8	908.56	5827.5	4273.02	814.59	1056.16	297.99	2195.14	649.53	15.58	28663.7	370.64	17755.9	867.56	35078.4	200.9	15268.7	477.24	11787.3	2310.76	7139.16	2343.56
800	355.88	30223.6	441.16	28761.4	66.42	12036.2	1138.98	52992.4	106.6	13980.3	442.8	5984.37	1255.42	1762.11	917.58	568.89	989.74	337.05	602.7	25358.8	138.58	12734.2	733.9	30819	323.08	14963.1	95.94	9794.61	1045.5	7704.27	1129.96	1316.7	1488.3	553.77	2501.82	567	675.68	34926.6	377.2	26076.3	223.04	21372.1	446.9	10877.6	920.04	7331.31	496.1	9511.11	1951.6
801	279.62	25036.2	318.98	18760.8	191.88	17856.7	551.86	15894.3	1165.22	11770.3	897.9	4411.26	1606.38	1787.31	1815.48	995.4	1159.48	626.85	508.4	28121.3	493.64	20178.3	530.54	21429.4	298.48	20629.3	665.84	5103.63	475.6	6616.89	2197.6	3248.28	334.56	619.92	1637.54	601.65	676.5	46204.8	232.06	24340.7	451	31038.8	521.52	20437.8	472.32	10045.3	2094.28	9324.63	745.38
802	425.58	27726.3	623.2	31895.6	491.18	30844.2	746.2	23214.9	875.76	4473.63	1612.12	3694.95	938.08	2756.25	2299.28	1134.63	2657.62	456.12	387.86	16749.8	790.48	23506.6	705.2	36631.4	486.26	34250.6	569.08	19236.4	1233.28	3912.93	1485.84	2993.13	2252.54	654.57	1749.88	387.45	929.06	33325.1	462.48	53711.9	167.28	18312.8	364.9	20063.6	465.76	20001.2	770.8	3363.57	1298.06
803	1535.04	76701.9	445.26	22167.2	797.04	21583.2	291.92	17658.9	523.16	7262.01	1139.8	3609.27	1401.38	3513.51	1456.32	396.27	973.34	341.46	273.06	17905.9	602.7	25096.1	586.3	27542.3	568.26	27941.8	496.1	11001.7	1250.5	4236.12	881.5	2067.66	2764.22	1120.14	1649.84	461.16	328.82	20160.6	922.5	33199.7	444.44	18182.4	497.74	15847	574.82	12007.2	193.52	7222.95	1162.76
804	909.38	52790.8	369	26303.1	250.1	19305.1	1300.52	40729.5	364.9	8251.74	782.28	3061.8	5435.78	754.74	3500.58	1126.44	1640.82	391.23	1193.92	42522.5	95.12	22967.3	437.06	26902.3	218.94	24925.9	138.58	10256.4	911.02	2855.79	3074.18	1263.78	4641.2	334.53	1891.74	321.3	272.24	19880.3	589.58	31373.4	460.02	25887.3	566.62	30977.1	902	37765.4	589.58	24072.3	465.76
805	26.24	32768.2	57.4	16574.7	439.52	44419.4	692.9	26684.3	345.22	9564.66	820.82	4057.2	1481.74	1255.59	1079.12	1425.06	2124.62	2933.91	942.18	38324.2	781.46	25371.4	488.72	23194.1	514.14	36862.6	239.44	12099.8	1548.98	4437.72	1207.04	1728.72	1891.74	636.93	765.88	422.73	192.7	15419.2	473.14	16767.4	403.44	13804.6	1904.04	111798	96.76	9884.07	865.92	3032.82	969.24
806	509.22	25833.2	195.98	27130.3	598.6	25797.2	380.48	13664.1	300.12	6798.96	2164.8	1321.11	1921.26	1128.96	2883.12	545.58	1526.84	449.19	137.76	16194.1	145.14	27330	571.54	26652.8	86.92	20350.3	395.24	13021.5	1283.3	3681.09	1489.94	2203.74	830.66	253.89	1718.72	613.62	360.8	19441.8	788.02	33897.1	338.66	25066.4	460.84	19150.7	533.82	12459.5	291.92	6626.34	912.66
807	514.96	33392.5	838.04	20090.1	674.86	22988.1	494.46	25675.7	883.96	7056	393.6	4513.95	703.56	563.22	704.38	354.06	2099.2	564.48	721.6	24931.6	414.92	18253	502.66	22346.1	347.68	24782.3	623.2	10997.9	834.76	4322.43	1059.44	1890	1699.86	430.92	1360.38	327.6	133.66	15783.4	378.84	24672.7	471.5	30671.5	551.04	26076.3	265.68	17177.6	719.14	3802.68	1141.44
808	153.34	24409.3	1022.54	35957.2	261.58	19110.4	542.84	19625.8	832.3	12177.3	1549.8	2790.9	1326.76	1117.62	3575.2	448.56	1273.46	414.54	947.92	32049.4	715.04	34195.8	633.04	28035	528.08	25721	257.48	11455.9	480.52	4343.22	1221.8	2297.61	1059.44	577.71	1164.4	467.46	200.9	15011.6	202.54	22703.9	528.08	18548.5	289.46	19508.6	395.24	18818.1	884.78	3648.33	733.08
809	89.38	21830.1	478.88	26598	625.66	30531.7	922.5	35390.2	385.4	6077.61	1061.08	7018.83	1243.12	1832.04	929.06	496.44	1430.08	919.8	349.32	30427.1	560.88	25094.2	407.54	23658.4	728.98	23864.4	713.4	11810	1181.62	4745.16	1332.5	1418.13	1553.9	698.67	1805.64	384.3	405.08	22965.4	10.66	22186.7	370.64	25982.5	353.42	35031.1	220.58	20162.5	900.36	5824.35	847.88
810	346.04	28856.5	546.12	35808.6	408.36	13279.8	280.44	16821.6	565.8	8547.84	286.18	4403.07	756.86	1879.92	829.02	555.66	5448.08	478.17	264.04	44682.1	595.32	19514.2	97.58	12913.1	0	15147.7	763.42	20416.4	1448.94	5944.05	1917.98	4239.27	4172.98	403.83	1670.34	493.92	436.24	16597.3	18.04	20684.2	660.92	19376.3	869.2	50710.6	1303.8	7931.07	195.16	8552.88	3183.24
811	292.74	27712.4	183.68	38661.2	163.18	28516.9	475.6	34539.1	313.24	7602.21	1489.12	8573.67	2492.8	699.93	2150.86	427.77	1416.96	330.75	259.12	16536.9	530.54	38050.7	455.92	24125.8	778.18	19896.7	460.84	16872.7	705.2	4500.09	287.82	1909.53	2369.8	1602.09	2418.18	585.27	470.68	20582.7	547.76	25539.6	308.32	18495.5	456.74	32962.9	475.6	12394	742.92	3929.94	828.2
812	533.82	21736.9	393.6	25246	345.22	24477.4	555.14	22770.1	889.7	13720.1	756.04	2585.52	1936.84	886.41	866.74	862.47	1721.18	401.94	851.98	24814.4	616.64	30062.3	12.3	19112.3	550.22	35183.6	333.74	7964.46	1018.44	4633.02	1201.3	635.67	1339.88	819	2029.5	232.47	320.62	17244.4	169.74	21281.4	713.4	17880.7	551.86	31270	1694.94	5406.03	865.92	5053.23	1163.58
813	970.88	18954.8	595.32	22667.4	639.6	20972.7	937.26	65175.4	230.42	6558.93	1213.6	3483.27	2281.24	1005.48	1635.9	367.92	2397.68	328.23	563.34	27883.2	42.64	23918.6	474.78	24908.9	581.38	32496.7	23.78	11038.9	454.28	2710.89	578.92	1738.17	1271.82	543.06	2487.06	389.97	332.1	16422.8	117.26	17628	356.7	17578.9	518.24	23786.9	407.54	9250.29	788.02	2332.26	1209.5
814	366.54	17715	240.26	20701.8	437.88	29669.8	446.08	26672.9	318.98	6459.39	1526.02	4560.57	1860.58	3265.92	1399.74	849.24	1474.36	424.62	279.62	22868.4	530.54	23676	642.06	38834.5	149.24	15033.1	145.14	18432.5	3042.2	2336.04	1650.66	1031.94	1377.6	1079.19	1229.18	280.35	217.3	19548.3	910.2	59414.7	490.36	31831.4	772.44	26632	494.46	17158.1	509.22	3892.14	949.56
815	332.1	17081.8	236.98	18819.4	136.94	17274	472.32	18842.7	2500.18	4455.36	740.46	4058.46	1749.06	1644.93	1534.22	503.37	5865.46	463.05	720.78	38951	672.4	24913.3	159.9	30717.5	77.08	18377.1	435.42	10512.8	742.92	6952.05	1733.48	5811.75	2348.48	824.67	3571.92	413.91	780.64	33892.1	337.84	27551.8	280.44	20442.2	24.6	17161.8	578.1	13174.6	789.66	3933.72	982.36
816	606.8	27490	118.9	18891.2	344.4	21568.7	1283.3	38659.9	482.16	6581.61	697	3661.56	1530.12	1220.94	1886	904.68	897.9	297.99	348.5	21842.7	419.02	47571.9	413.28	29456.3	559.24	18794.8	573.18	7184.52	560.06	4333.77	1377.6	1926.54	1648.2	615.51	2079.52	476.91	144.32	20177	504.3	24785.5	683.06	29832.4	1167.68	29287.4	332.1	16272.9	750.3	5048.82	1389.9
817	555.14	22484.7	265.68	21386	1293.14	54551.1	363.26	29778.8	255.84	8053.92	200.08	3487.05	1328.4	549.36	759.32	663.39	1471.9	572.04	312.42	16625.1	634.68	17589.6	379.66	16792.7	475.6	16615	417.38	16606.2	515.78	2126.25	649.44	1506.96	1508.8	906.57	1717.08	275.94	328.82	27027.6	687.98	34609.7	615	18220.9	687.16	24306.7	519.88	15933.3	550.22	4270.14	1641.64
818	730.62	22506.1	140.22	26347.2	767.52	26991.7	765.88	41680.8	668.3	13144.3	1015.16	3748.5	1067.64	2137.59	2028.68	358.47	1093.06	441	332.1	20853.6	297.66	34459.1	372.28	25595	277.16	19500.4	752.76	20764.8	2958.56	14609.1	1007.78	1886.85	1173.42	460.53	2062.3	243.18	226.32	20558.8	294.38	24395.5	188.6	18355.7	264.86	17621.1	580.56	7553.07	695.36	4991.49	973.34
819	98.4	3884.58	391.14	17645.7	374.74	20884.5	617.46	24701	1056.98	9974.16	838.04	2368.17	2789.64	1552.32	1040.58	779.94	1829.42	235.62	629.76	23994.2	648.62	25607	501.84	16689.3	318.16	27306.7	385.4	11391	544.48	4997.79	311.6	1735.65	2489.52	757.26	1821.22	599.76	664.2	42566.6	388.68	20590.3	68.88	31458.4	796.22	30888.9	501.84	10396.3	1744.96	2191.77	2150.86
820	817.54	24532.2	455.1	16939.4	514.96	21602.1	512.5	14752.1	191.88	7578.9	1554.72	5264.28	2653.52	945.63	1773.66	606.06	2344.38	514.71	680.6	13350.3	447.72	29109.8	993.84	23524.8	507.58	28852.1	9.02	12839.4	1325.94	6128.01	4663.34	4802.49	1557.18	588.42	1521.1	187.11	215.66	23670.4	352.6	37406.9	1025.82	41760.2	299.3	20512.2	682.24	32943.3	1348.9	5688.9	1733.48
821	519.06	28080.4	273.06	19949.6	638.78	29887.8	409.18	21064.1	1203.76	4264.47	221.4	3221.82	740.46	1496.25	1315.28	715.68	1623.6	410.76	613.36	21617.8	495.28	14924.1	785.56	33074.4	350.14	21478	569.08	11311	5611.26	2285.01	645.34	1302.84	2613.34	861.84	2053.28	665.28	2252.54	101872	510.86	24299.7	186.14	27876.2	704.38	42114.2	724.88	14065.4	1225.9	6738.48	882.32
822	104.14	18965.5	400.16	31028.8	519.88	26468.2	284.54	33935.6	1307.08	4089.96	949.56	4313.61	278.8	93.24	3816.28	243.81	1693.3	396.9	381.3	30643.8	728.98	24700.4	780.64	15561.6	222.22	22372.6	428.86	30844.8	1337.42	4587.03	1420.24	2780.82	1121.76	625.59	985.64	420.21	740.46	19888.5	321.44	23660.3	724.06	42896.7	624.84	28791	182.04	15681.3	387.86	3471.93	638.78
823	85.28	12758.1	348.5	23557.6	136.12	19438.7	341.12	18766.4	447.72	4623.57	1233.28	2376.36	3755.6	754.74	2731.42	937.44	2363.24	708.12	843.78	27193.9	649.44	29790.2	299.3	13805.2	592.04	30808.9	265.68	14758.4	603.52	7991.55	884.78	2434.95	1486.66	534.24	2323.06	670.32	323.9	20720.1	255.02	17222.9	547.76	32636.5	587.12	25615.8	128.74	10872.5	1735.94	2226.42	1578.5
824	282.08	20636.9	158.26	19077.7	378.84	20342.7	171.38	19827.4	87.74	12792.2	1397.28	5753.79	1844.18	1530.9	779.82	372.33	1656.4	393.12	227.96	21046.4	569.9	36632.6	386.22	21493.1	626.48	27701.7	483.8	20225.5	2223.84	2492.91	1141.44	2625.21	1154.56	837.27	4289.42	522.27	274.7	16819.1	421.48	29334.1	325.54	24532.8	162.36	25496.1	338.66	24679	915.12	4843.44	608.44
825	217.3	27154.9	437.06	15132.6	674.86	23296.1	605.98	18249.2	370.64	4087.44	515.78	11895	1409.58	2844.45	1940.94	622.44	3630.14	1420.02	346.86	19219.4	363.26	25114.9	465.76	21105	622.38	9977.31	1486.66	7544.88	2581.36	11461.6	2922.48	2463.3	4936.4	354.69	1183.26	1755.81	332.1	18660	427.22	15639.8	346.04	28180.5	408.36	22503.6	979.08	14519.6	973.34	3722.67	986.46
826	192.7	23451.1	423.12	14994	377.2	33926.8	769.16	37326.2	394.42	21149.7	681.42	3592.26	990.56	2375.1	870.02	279.72	1519.46	479.43	710.94	27391.1	754.4	40217.3	464.94	18280.7	617.46	35686.4	1599.82	7090.65	883.96	4387.95	2240.24	2552.76	1613.76	517.23	3157.82	303.03	498.56	27885.7	68.06	19501.7	627.3	33382.4	562.52	29590.5	797.04	19654.1	716.68	6248.97	1435
827	790.48	30362.8	858.54	29548.3	665.02	25540.8	505.12	25617.1	551.86	22320.3	209.92	4852.26	1202.94	1581.3	1425.98	666.54	1671.98	834.12	133.66	17549.3	769.98	36400.1	610.08	26737.2	436.24	18496.2	1321.84	12385.8	489.54	4689.09	843.78	1251.18	1674.44	610.47	2154.96	440.37	174.66	28769.6	372.28	26277.9	621.56	26885.2	971.7	38604.5	670.76	31097.4	376.38	3331.44	1080.76
828	712.58	18343.1	322.26	22249.7	1471.08	35574.2	315.7	20575.2	247.64	6376.86	1062.72	4055.94	2087.72	3039.75	2259.1	665.28	1449.76	417.06	426.4	25164.7	470.68	2376.99	445.26	31301.5	285.36	21965.6	1681	8360.1	496.1	3334.59	1385.8	2308.32	2999.56	652.68	800.32	263.97	1645.74	71131.4	941.36	63555	522.34	19242.7	390.32	18752.6	285.36	15400.3	1083.22	4616.64	414.92
829	615	17986.5	524.8	25738	460.02	19263.5	107.42	635.04	288.64	7045.29	1572.76	2709	1116.02	1984.5	1560.46	216.09	1527.66	412.02	537.1	24961.9	500.2	28522.6	227.14	25361.3	728.16	41892.5	194.34	9613.17	1710.52	1323	2712.56	1593.27	1566.2	1413.09	1788.42	331.38	720.78	22270.5	331.28	35093.5	337.84	22734.8	881.5	44929.1	513.32	32849.5	1501.42	6717.69	1024.18
830	393.6	22153.3	362.44	38622.8	470.68	32560.9	367.36	17839.7	482.98	11901.3	758.5	3687.39	1654.76	2984.31	2321.42	819.63	2735.52	833.49	783.1	15269.3	985.64	41961.1	378.02	19286.2	365.72	23923.6	54.12	3974.67	760.96	2926.35	1761.36	2233.35	1256.24	718.83	2883.12	245.07	218.94	38336.1	1227.54	53457.4	318.98	28569.2	579.74	17919.7	407.54	15429.3	688.8	5469.66	3889.26
831	542.84	17769.8	663.38	41317.3	694.54	38227.8	378.02	16789.5	167.28	5438.79	2075.42	1966.86	1908.14	1622.88	900.36	655.2	1070.1	450.45	486.26	24174.4	683.06	30931.7	642.88	19669.2	179.58	21447.1	356.7	12337.9	864.28	6556.41	1726.1	3485.16	412.46	849.87	1316.1	456.75	179.58	15160.3	765.88	32856.4	378.02	38951.6	464.94	22260.4	620.74	18411.1	1570.3	9576	1381.7
832	204.18	19427.9	359.16	21951.7	123	16545.7	149.24	21733.7	157.44	26297.5	713.4	3163.23	1122.58	647.01	1320.2	485.1	1813.02	320.67	768.34	32404.7	595.32	32212.5	329.64	19381.9	320.62	24772.2	517.42	6910.47	924.14	3666.6	3050.4	3025.26	1920.44	1224.09	2023.76	929.25	519.88	15640.4	232.06	32114.9	725.7	46306.3	1349.72	67250	477.24	14373.5	561.7	8891.19	1119.3
833	230.42	25113.1	386.22	19078.9	305.04	21958	14.76	11999.6	943.82	12327.8	3248.02	1415.61	915.94	915.39	1483.38	879.48	1377.6	361.62	911.02	35171.6	649.44	31850.3	283.72	23604.8	440.34	34662.6	165.64	9267.93	1273.46	6398.28	1221.8	3127.32	6118.02	448.56	1644.1	409.5	662.56	14824.5	991.38	49673	722.42	19525	525.62	24936.7	205	6850.62	1593.26	6385.68	1056.98
834	613.36	26760.5	652.72	25905	533.82	24634.9	396.88	27987.1	199.26	17218.5	638.78	1600.83	1605.56	2080.26	1845.82	648.9	1571.94	383.04	669.94	32747.4	149.24	18876.7	314.88	25573.6	552.68	41583.8	891.34	17646.9	1006.14	5310.9	1362.02	3388.14	1875.34	1224.72	1189.82	330.12	341.12	11919	455.1	30323.2	104.96	23500.3	628.94	42663.6	340.3	156.24	774.08	5604.48	2810.14
835	983.18	42281.8	820.82	32194.3	979.9	31153.5	820	23692.4	211.56	12187.3	742.1	5310.27	5889.24	1775.34	1708.88	587.79	1417.78	512.19	596.96	20853	721.6	22480.9	1078.3	61262.5	630.58	18704.7	1635.9	6325.83	1367.76	6441.75	1476.82	2264.22	4637.92	359.1	2065.58	612.99	384.58	28373.3	481.34	27427.7	428.04	45091.6	532.18	25510	513.32	15655.5	323.9	5596.29	1354.64
836	348.5	14464.2	268.96	47338.2	113.98	29363	702.74	15518.2	815.9	9905.49	1370.22	4617.27	1527.66	2137.59	1039.76	500.85	1433.36	607.32	86.92	23108.4	127.1	14213.4	810.98	56276.6	1554.72	81437.6	563.34	5479.74	801.96	4347	2004.08	1001.7	1348.08	363.51	1170.14	328.23	557.6	28396	824.1	31173.7	736.36	26366.8	274.7	26154.4	710.12	20249.5	1933.56	4899.51	1235.74
837	806.06	14965.6	243.54	21541.6	395.24	28765.2	227.14	871.92	1301.34	5346.81	1125.86	5691.42	3033.18	398.16	1232.46	550.62	3546.5	962.01	431.32	16931.9	808.52	36727.1	712.58	24449	265.68	14324.9	76.26	10594.1	723.24	5881.05	827.38	1313.55	1382.52	758.52	1282.48	344.61	249.28	28229	660.92	25758.8	538.74	20309.3	911.84	29163.3	291.92	9150.75	2457.54	13753.5	1019.26
838	1285.76	43744.1	549.4	22947.1	127.1	16930	618.28	24960	979.08	12048.8	1289.04	6657.21	1091.42	956.34	1740.04	300.51	2648.6	1337.49	460.84	25166.6	87.74	19794	1197.2	43473.8	694.54	31549.8	2039.34	9143.82	345.22	3752.91	1608.84	1910.16	1722.82	942.48	2151.68	381.78	142.68	19656.6	608.44	18569.9	142.68	15472.2	427.22	19497.2	1032.38	20843.6	3260.32	6234.48	1251.32
839	273.88	17352.1	311.6	24789.2	301.76	14445.3	144.32	22031.7	388.68	4786.74	849.52	5279.4	1307.08	1625.4	1999.16	689.85	1644.1	653.94	446.9	16954.6	856.08	35664.9	262.4	17268.3	565.8	10705.6	847.06	16326.5	831.48	2237.76	1399.74	2535.75	1562.92	798.84	1627.7	432.18	309.14	22747.4	239.44	28187.5	790.48	52964.7	140.22	18611.5	1406.3	16715.2	599.42	3423.42	1333.32
840	188.6	24251.2	173.02	22766.9	475.6	29022.2	674.86	26577.8	584.66	5170.41	931.52	3447.36	114.8	10194.7	1115.2	378	1148.82	306.81	281.26	30126.6	150.06	22992.5	879.04	41723.6	583.84	18617.8	519.88	11346.9	346.04	6621.3	1223.44	866.25	798.68	621.18	2057.38	580.86	710.12	16041.7	460.84	24828.9	175.48	26696.2	405.9	26569.6	581.38	11217.2	913.48	5805.45	1609.66
841	518.24	19871.5	86.92	23059.9	476.42	26693.7	114.8	16763.7	281.26	15885.5	600.24	5296.41	1373.5	1791.72	2145.94	558.18	2915.92	653.94	757.68	32782.1	1572.76	88549.6	168.1	16040.4	769.98	32339.2	181.22	2763.18	1644.92	1924.65	1014.34	1166.76	2141.02	486.99	1914.7	669.06	203.36	26730.9	290.28	25378.9	539.56	28912.6	120.54	27130.9	903.64	33020.2	2.46	10847.3	1743.32
842	658.46	30820.2	1984.4	97322.4	288.64	21082.9	405.08	27747.1	225.5	26703.2	3437.44	13722.7	1011.88	2647.26	851.98	318.15	2200.88	459.9	389.5	24118.3	502.66	25710.9	411.64	23647.7	646.98	31186.9	434.6	12334.8	1093.88	4956.21	3990.12	515.97	797.86	805.14	1271.82	322.56	623.2	25837.6	338.66	26638.3	410	12193.7	745.38	28842	464.12	28561	931.52	9003.33	1043.04
843	640.42	23870.7	359.16	16620	611.72	33413.9	549.4	22043.7	1096.34	9516.15	819.18	6242.04	2385.38	1535.31	649.44	427.77	3512.06	3622.5	84.46	13476.3	340.3	21554.2	104.96	17595.3	2425.56	97980.8	332.1	8628.48	834.76	4882.5	1708.88	557.55	990.56	1793.61	1542.42	243.18	670.76	18130.8	282.9	19997.5	648.62	49744.2	207.46	23647.7	435.42	29644	1413.68	4863.6	1904.04
844	414.92	31493.1	177.12	24282.7	469.04	18738.1	181.22	11051.5	364.9	13313.8	629.76	3461.85	3553.88	1047.06	1526.02	423.36	1799.9	563.85	895.44	31136.5	541.2	32417.9	366.54	22538.2	2032.78	141124	638.78	7046.55	1309.54	5331.06	829.02	1026.9	2209.9	660.87	3781.02	534.24	441.98	18381.5	516.6	23652.1	142.68	19976	640.42	54888.8	322.26	24956.2	55.76	4222.26	1499.78
845	165.64	26767.4	913.48	34855.4	324.72	25109.9	907.74	36215.6	192.7	11867.9	394.42	3606.12	2009	1711.71	2031.96	736.47	2178.74	1639.26	707.66	39564	120.54	18580	279.62	19007.7	526.44	24784.2	630.58	8689.59	419.84	2653.56	1790.06	1914.57	1247.22	318.15	1566.2	995.4	401.8	18368.9	423.94	31931.5	538.74	23948.2	511.68	20905.9	38.54	12859.6	863.46	7651.98	631.4
846	611.72	35603.8	634.68	21954.9	420.66	26787.6	54.94	13068.7	375.56	9355.5	1000.4	4445.91	1300.52	1690.29	1058.62	447.3	1979.48	354.06	416.56	22568.5	56.58	15090.4	639.6	19491.6	353.42	41177.4	277.16	12092.2	1345.62	3630.06	1662.96	5506.83	480.52	1219.68	1848.28	588.42	385.4	11239.2	302.58	16991.1	320.62	24373.4	706.02	31208.9	575.64	8019.27	2445.24	2851.38	1963.08
847	656.82	23397.6	564.16	22168.4	328.82	23126.7	488.72	23107.1	19.68	13713.8	715.86	1724.94	2600.22	3787.56	536.28	728.91	1524.38	443.52	180.4	15339.2	674.86	28621.5	519.88	26113.5	444.44	43535.5	191.88	22337.9	1292.32	6008.31	2289.44	1716.75	687.16	459.9	1567.84	498.96	337.84	22940.2	210.74	22279.3	352.6	14782.3	321.44	17654.5	654.36	9848.16	1773.66	3568.32	1049.6
848	602.7	23375.5	659.28	32752.4	573.18	29017.8	717.5	27358.4	91.84	5862.15	1591.62	381.78	1585.88	1871.73	3332.48	1105.02	1837.62	429.66	177.94	21947.9	664.2	29524.9	399.34	28284.5	304.22	14234.8	169.74	13510.3	971.7	6002.64	1097.98	2397.15	1186.54	340.83	3589.96	735.84	689.62	24983.3	534.64	20542.4	153.34	18028.7	960.22	40785.6	274.7	32281.2	1380.88	3100.86	1436.64
849	89.38	19158.9	273.06	29257.8	515.78	27038.3	323.08	20010.7	313.24	12966	1170.14	4691.61	1284.12	1261.89	648.62	291.06	2335.36	619.29	481.34	20548.1	738	31324.9	505.12	21409.9	57.4	23218.7	154.16	12582.4	309.14	3955.14	1476	2477.79	3473.52	645.12	1269.36	369.18	389.5	25071.5	455.92	25544.6	440.34	25945.9	469.04	27294.1	599.42	13192.2	1239.02	6802.11	2020.48
850	728.98	47804.4	602.7	39651.6	413.28	27757.8	406.72	24939.8	161.54	9325.26	770.8	2177.91	808.52	1911.42	1042.22	506.52	1391.54	618.66	687.98	27496.3	161.54	27556.8	786.38	64793	67.24	29937.6	410.82	13843.6	429.68	8133.93	3503.04	1215.9	1877.8	338.94	1315.28	372.96	620.74	32894.8	273.06	15940.3	757.68	22145.8	454.28	12910	465.76	9592.38	708.48	13226.8	2733.88
851	469.04	20497.1	590.4	26770.6	1344.8	41584.4	190.24	19487.8	392.78	6349.77	181.22	5223.96	861.82	691.11	1448.12	420.84	1938.48	652.05	179.58	20677.9	323.9	22152.7	536.28	31473.5	129.56	20478.2	359.98	6851.88	769.98	3371.13	1615.4	2189.88	1599	793.17	1772.02	863.1	469.04	19686.9	498.56	22463.3	465.76	21687.1	663.38	22196.8	415.74	20506.5	769.16	9102.87	924.14
852	643.7	29194.2	1026.64	26998.7	446.08	29111	248.46	30214.2	391.14	8105.58	3416.94	4660.74	856.08	1233.54	1540.78	720.72	2819.16	676.62	271.42	20418.3	622.38	22005.9	490.36	22075.8	368.18	30580.8	90.2	8331.12	679.78	2845.71	1010.24	1627.29	1194.74	725.76	4642.02	275.31	1080.76	38431.3	288.64	32787.7	26.24	27892.6	279.62	19397.1	686.34	9064.44	748.66	2806.65	1558.82
853	574	23441.7	176.3	25959.2	410.82	22472.1	255.84	29777.6	885.6	10153.1	1315.28	3192.21	2423.92	868.14	1380.88	602.28	3675.24	249.48	420.66	23336.5	650.26	28753.2	378.02	20342.1	505.94	31778.5	372.28	8321.67	1636.72	2863.35	1140.62	1566.81	1394.82	530.46	809.34	302.4	465.76	29089.6	450.18	30412.6	780.64	20596.6	491.18	24704.2	560.88	25808.6	1165.22	5801.04	1139.8
854	1172.6	73331.4	2213.18	122818	628.12	28748.2	396.88	15464.6	564.98	6030.99	943.82	2528.82	1526.84	2578.59	1922.08	500.22	844.6	234.36	458.38	35348.7	348.5	19194.8	469.86	36960.8	496.1	30330.7	596.14	8603.91	588.76	3407.67	1239.02	2290.68	1639.18	486.36	1414.5	727.65	284.54	17277.1	161.54	22029.2	462.48	19842.5	251.74	19172.2	268.14	10664.6	2573.98	4566.24	852.8
855	872.48	31605.8	343.58	24498.8	356.7	23970.2	374.74	17939.9	209.1	20149.3	1046.32	4603.41	1385.8	2371.95	1590.8	696.78	2455.9	504.63	938.9	48072.8	1032.38	65617.6	643.7	30985.3	660.1	29206.8	501.02	6913.62	560.88	3723.3	501.84	1340.64	1738.4	498.33	1540.78	345.87	287.82	28912	234.52	18200.7	19.68	17641.3	458.38	25540.2	162.36	14708	557.6	7061.04	1187.36
856	151.7	16238.9	882.32	25974.9	208.28	22108	331.28	26216.8	419.02	5675.67	744.56	3963.96	744.56	1412.46	3145.52	842.31	1031.56	446.67	770.8	22425.5	972.52	35401.6	383.76	24204.6	389.5	31694	640.42	6937.56	2614.16	2087.82	1354.64	1349.46	1120.94	170.1	865.92	590.94	382.12	15602	168.92	5998.86	306.68	30102	525.62	21881.2	231.24	11784.2	2054.1	4374.09	715.04
857	710.12	38942.8	232.88	19060.7	531.36	35534.5	574.82	35286.3	919.22	2891.07	1661.32	4365.9	2068.86	1233.54	1426.8	538.02	1459.6	602.28	556.78	26017.7	820.82	22177.9	545.3	26322.7	156.62	20398.8	469.86	9068.22	1253.78	4101.3	931.52	2142	792.94	478.8	1156.2	461.79	285.36	42465.8	323.9	32887.9	692.9	34771.6	1081.58	35365.1	398.52	7197.75	1625.24	6177.78	1058.62
858	91.84	15392.2	624.84	30051.6	495.28	19294.4	394.42	14210.9	677.32	19067.6	755.22	6202.35	2104.12	2203.11	2952.82	502.11	1437.46	367.29	279.62	14863	575.64	39020.3	687.98	33299.3	488.72	36984.1	806.88	22762.5	455.1	4655.07	1151.28	1018.08	1256.24	592.83	1023.36	370.44	841.32	18473.5	722.42	26167	720.78	34891.3	851.16	31122	375.56	27912.8	798.68	3263.4	1923.72
859	154.98	15516.3	518.24	24784.8	437.88	30114.6	96.76	37740.8	951.2	18543.4	820	128.52	1025	2018.52	1964.72	1139.04	1526.84	760.41	107.42	14109.5	341.12	22116.2	750.3	23739.7	708.48	50222.3	327.18	7255.08	2751.92	4239.27	1460.42	2795.94	1790.88	466.2	994.66	399.42	571.54	35755.6	678.96	26037.9	433.78	29197.3	678.14	37736.4	283.72	13545	1590.8	9343.53	1706.42
860	183.68	20313.7	583.02	32795.9	160.72	24668.9	281.26	18932.1	832.3	7426.44	925.78	4810.68	3203.74	939.96	911.84	757.26	1377.6	279.72	413.28	16048.6	1113.56	51552.3	611.72	19746.1	829.84	32819.9	962.68	23185.9	510.04	4032.63	1060.26	899.01	3323.46	882	1432.54	448.56	412.46	14809.4	341.94	20572	970.06	38927.1	1128.32	61222.1	86.1	7050.33	585.48	5598.81	1172.6
861	365.72	25974.9	532.18	28010.4	494.46	27306.1	1318.56	82794	518.24	15724.8	2290.26	4639.95	1542.42	2115.54	1886	394.38	1612.12	644.49	752.76	31910.8	557.6	30243.8	1027.46	51210.2	200.9	22916.2	454.28	10437.2	870.84	4787.37	777.36	1874.25	1108.64	806.4	947.92	601.02	454.28	20851.1	772.44	34344.4	424.76	23938.1	262.4	27641.9	74.62	10450.4	641.24	4730.04	1079.94
862	541.2	41157.3	451.82	27325	1326.76	37510.2	405.08	20040.9	789.66	13327	350.96	5620.86	1394.82	1293.39	2613.34	652.05	324.72	478.8	473.14	27169.4	13.12	27446.6	629.76	27567.5	135.3	15936.5	585.48	22165.3	1521.1	4501.35	1679.36	1246.77	2765.86	1867.32	2558.4	704.34	318.16	27859.2	316.52	22849.5	587.94	31144	1288.22	53955.1	599.42	15353.7	253.38	3332.07	637.96
863	728.98	21608.4	202.54	30858.7	519.06	21870.4	385.4	19340.4	245.18	13787.5	1477.64	3766.77	1352.18	930.51	2440.32	1099.98	1103.72	458.64	312.42	15971.1	610.9	32968.5	83.64	22387.1	1143.08	42237.7	108.24	4286.52	81.18	2950.92	1450.58	1759.59	2030.32	456.75	1831.06	415.17	750.3	18738.1	424.76	25234	348.5	31137.8	281.26	25419.2	447.72	24607.8	614.18	5428.08	844.6
864	0.82	21113.2	564.98	26800.8	43.46	13961.4	415.74	17649.4	1140.62	20252	1715.44	3702.51	1658.04	3405.15	1972.92	1850.31	1348.08	416.43	213.2	23798.2	1603.1	72012.8	310.78	16305.7	264.04	37298.5	956.12	6802.11	1849.1	5234.67	1276.74	1856.61	1491.58	395.01	690.44	577.08	636.32	15503	688.8	23359.8	474.78	23947.6	436.24	27745.2	358.34	3563.91	1157.84	8467.83	1056.98
865	610.08	21499.4	733.9	22101	482.16	23245.7	314.06	16676.7	288.64	7033.32	222.22	4020.03	1904.04	2273.04	1875.34	276.57	1009.42	463.68	553.5	34067.9	469.04	26729	791.3	35447.6	620.74	23529.2	601.88	15619.6	2243.52	4643.1	1207.86	2263.59	1257.06	604.17	1083.22	161.91	397.7	25670.6	429.68	33200.4	488.72	19476.4	503.48	23929.9	542.02	32937.7	754.4	3144.33	811.8
866	1178.34	52680	809.34	34966.3	468.22	24756.5	76.26	15153.4	546.94	6580.98	1086.5	3031.56	1467.8	1207.08	907.74	306.81	1664.6	517.23	1177.52	46172.7	983.18	46104.7	214.84	16359.2	198.44	18712.9	812.62	23174.6	1148	4550.49	1436.64	1523.97	1204.58	828.45	1468.62	270.9	198.44	22399	455.1	18043.8	126.28	16234.5	432.96	29832.4	479.7	16411.5	300.94	3669.75	885.6
867	506.76	16805.9	523.98	18282	364.08	31834.5	449.36	41630.4	210.74	14362.1	3400.54	3286.08	1566.2	887.67	1940.94	500.22	2007.36	1010.52	634.68	32792.1	617.46	35821.2	780.64	30238.1	546.94	21039.5	706.84	18861.6	282.08	4708.62	1107	1468.53	1840.9	737.1	2908.54	572.04	650.26	27708.7	64.78	22790.2	558.42	29903.6	217.3	28338.7	167.28	10858.7	1089.78	3998.61	963.5
868	471.5	16114.1	778.18	27144.2	846.24	39882.8	421.48	34285.2	141.04	14272	878.22	4456.62	2499.36	2246.58	1041.4	2291.31	2744.54	443.52	49.2	18002.9	633.86	37187.6	892.98	46705.1	259.12	25253.6	586.3	9250.92	1291.5	799.47	963.5	1658.16	1863.86	740.25	3012.68	430.29	423.12	21263.8	41	15131.3	657.64	36946.4	115.62	19676.2	433.78	21200.1	1289.86	4544.19	3524.36
869	1055.34	46744.7	566.62	35081.6	993.84	24967.5	111.52	26691.2	528.9	5217.03	471.5	3187.17	791.3	2150.19	1357.1	471.87	5357.88	459.27	458.38	18811.8	74.62	23633.8	166.46	20564.5	853.62	33340.2	469.04	39543.8	786.38	3551.31	1972.1	2460.15	1373.5	880.11	1325.94	361.62	673.22	45811.7	355.06	25724.2	449.36	19727.2	880.68	38201.9	89.38	15888.6	554.32	5501.16	764.24
870	423.94	24079.2	517.42	31384.7	668.3	18786	568.26	35070.8	160.72	8045.73	372.28	2043.09	977.44	1733.76	1893.38	420.21	2733.06	805.14	866.74	23092	780.64	33910.4	559.24	21858.5	48.38	25325.4	870.84	11135.9	867.56	7958.16	1217.7	2235.24	1953.24	812.7	1588.34	704.34	668.3	27568.2	733.08	31194.4	275.52	23226.2	624.84	17170.7	637.96	18736.2	420.66	6716.43	1020.08
871	599.42	29007.1	587.12	20159.4	666.66	19906.1	118.08	25024.9	1015.16	4289.67	1053.7	2898	1307.08	8569.89	4411.6	685.44	1471.08	330.12	765.06	32347.3	986.46	38365.7	57.4	9787.68	310.78	28862.8	295.2	8748.18	771.62	5705.28	1834.34	2134.44	2451.8	1207.08	1521.1	393.75	67.24	15925.8	495.28	34194.5	1097.16	37665.2	769.98	27655.7	554.32	23466.9	1222.62	5768.91	715.04
872	795.4	25976.8	84.46	24541.7	873.3	29143.2	218.94	22175.4	373.92	16658.5	967.6	5290.74	2412.44	4012.47	2374.72	821.52	2666.64	400.05	338.66	26609.3	241.9	22998.8	578.1	22106.7	759.32	33829.1	426.4	6248.34	3923.7	2658.6	1647.38	1995.21	1430.08	413.28	1460.42	1461.6	407.54	14655.7	406.72	25668.7	432.14	37085.6	585.48	21398.6	432.96	31396	1079.12	7832.79	902.82
873	324.72	26915.5	924.14	22378.9	564.98	23518.5	624.84	19540.1	303.4	7871.85	1616.22	3822.84	3236.54	2211.93	2038.52	960.75	1154.56	580.23	260.76	18825.7	410.82	24939.8	1090.6	36706.3	173.02	19221.9	651.9	8671.95	961.86	8765.19	3344.78	835.38	3564.54	664.02	1887.64	190.26	599.42	31692.8	296.84	16143.1	301.76	27849.2	174.66	13257.1	380.48	26563.3	1822.86	4581.99	1560.46
874	360.8	17870.6	197.62	17836.6	243.54	26539.4	210.74	32448.2	831.48	53177.7	1007.78	4548.6	683.88	1069.11	1681.82	1292.76	904.46	374.22	48.38	15736.1	645.34	39411.5	593.68	21198.9	382.94	26470.7	333.74	36827.3	1582.6	6587.28	1493.22	2176.65	2272.22	808.92	1527.66	371.7	811.8	29942.6	218.12	15053.8	1051.24	21054.6	1158.66	53114.7	637.96	17245.6	460.84	5625.9	785.56
875	911.84	32912.5	84.46	32154.6	467.4	24045.2	250.92	20378.6	803.6	15745.6	943.82	3500.28	1052.88	1648.71	1113.56	549.99	2217.28	582.12	523.98	15918.2	542.84	27553	580.56	27715	578.1	32737.3	136.12	7751.52	547.76	4158	1003.68	1679.58	1762.18	670.95	1755.62	703.08	252.56	25258	1127.5	41156	27.88	24192	610.08	22555.3	314.88	12635.3	3365.28	3631.95	806.06
876	421.48	24589.5	1034.84	37072.4	257.48	28157.2	422.3	15375.1	227.96	10386.8	286.18	2259.81	988.92	756	836.4	835.38	2195.14	401.31	96.76	22702.7	266.5	31157.9	257.48	22266.7	619.92	23514.1	566.62	16072.6	558.42	3422.79	1465.34	2075.85	4198.4	1152.27	1402.2	604.17	688.8	31808.7	259.94	28387.8	230.42	19532.5	396.88	23907.2	433.78	9783.27	880.68	6170.85	730.62
877	610.08	31563	497.74	32686.3	699.46	26691.8	510.86	25949.1	357.52	6657.21	1390.72	4139.1	2912.64	2964.15	1116.02	1119.51	1571.12	463.68	482.98	20470	287	24295.9	605.16	21032.6	654.36	17278.4	435.42	5668.11	208.28	3358.53	1649.02	859.32	1688.38	549.99	1430.08	846.72	492.82	24398.6	841.32	39925.6	91.84	23230.6	306.68	25915.7	551.04	10412.6	1257.88	5002.2	997.94
878	1112.74	39283.6	136.94	27323.1	725.7	31961.8	1056.98	36103.4	704.38	38705.9	2238.6	6928.11	1256.24	960.75	3658.84	514.08	2548.56	427.77	477.24	26999.9	533	34309.2	669.94	37686.6	759.32	24386	481.34	6706.98	384.58	3104.64	1263.62	1265.04	748.66	759.15	1473.54	360.99	656	28363.2	369.82	20222.4	709.3	26017.1	215.66	20688.6	231.24	11939.8	863.46	8743.14	1598.18
879	156.62	23728.9	1032.38	47099.4	154.98	24255	164	19773.2	585.48	6019.02	1682.64	3851.19	1747.42	1721.79	1965.54	1053.99	2008.18	403.83	914.3	25940.9	656.82	40613.6	283.72	26962.7	540.38	19040.5	229.6	13326.4	123	3748.5	2409.98	839.16	2239.42	982.17	2186.94	252.63	1098.8	31176.2	842.14	18695.9	447.72	25763.2	987.28	44418.1	483.8	6516.72	4544.44	4838.4	1830.24
880	683.88	25540.8	823.28	25591.2	623.2	32497.3	1041.4	47058.5	458.38	7474.32	930.7	4168.71	1111.92	1495.62	1392.36	637.56	1892.56	650.79	528.08	22054.4	783.1	34055.9	189.42	23197.9	856.9	20073.7	987.28	8066.52	837.22	4855.41	1357.92	2180.43	1394	549.36	1237.38	278.46	899.54	24142.9	454.28	21950.5	1230.82	53643.9	355.88	27859.9	334.56	13771.2	910.2	3219.3	715.04
881	483.8	16876.4	765.88	29746.1	484.62	44820.7	214.84	19879	669.94	9850.68	923.32	3575.25	1623.6	2107.35	1218.52	486.99	2839.66	444.15	9.02	21432.6	305.04	22292.6	779	27130.3	333.74	20594.1	1062.72	13369.2	1054.52	4733.82	1405.48	2741.13	2002.44	1089.9	5052.02	972.09	471.5	24424.5	346.86	21979.4	795.4	19780.1	431.32	21075.4	296.02	16096.5	1399.74	5310.9	1494.86
882	392.78	32584.2	847.88	36986	604.34	25193.7	238.62	34222.9	483.8	8820	583.02	6763.68	2148.4	2691.36	1334.96	667.8	1918.8	456.75	180.4	21849.7	658.46	27083.7	706.84	36255.2	104.14	26734	518.24	13432.2	1152.92	3916.71	884.78	1384.11	1676.08	1453.41	834.76	427.77	624.02	30487	175.48	20561.3	637.14	33558.2	359.16	22522.5	926.6	16199.2	402.62	5912.55	1223.44
883	1298.88	54033.2	330.46	25947.2	211.56	40182	264.04	19269.8	117.26	6885.27	2027.86	4949.28	1361.2	2458.89	3354.62	766.71	2493.62	1272.6	300.12	21186.3	77.9	25147.1	589.58	30926.1	519.88	17042.1	533.82	7960.68	966.78	3667.86	1284.12	1094.94	5304.58	339.57	870.84	295.47	1228.36	44328.1	406.72	25327.3	808.52	36234.4	716.68	41936.6	365.72	20355.3	706.02	5027.4	1422.7
884	416.56	19855.7	367.36	22206.9	765.88	45522.5	800.32	29768.8	469.04	12420.5	528.08	2491.02	1463.7	1578.78	1518.64	384.93	1185.72	432.18	667.48	17454.8	548.58	31282.7	814.26	36480.8	553.5	25939.6	530.54	7978.32	2172.18	2101.68	1441.56	966.42	1470.26	1111.95	1183.26	245.7	312.42	23631.3	451	20202.8	523.16	28380.2	476.42	23485.8	467.4	16249	1242.3	10325.1	1605.56
885	984.82	25972.4	851.98	55857.1	110.7	21231.6	342.76	21874.2	412.46	7912.8	720.78	5023.62	1771.2	1745.1	1688.38	413.28	2236.96	479.43	753.58	42787.7	207.46	19160.8	276.34	17717.5	391.96	31824.4	283.72	7573.23	829.02	6999.3	1211.14	2349.9	1807.28	253.89	1133.24	308.07	599.42	53584.6	176.3	30377.3	305.86	25824.3	473.96	22785.8	608.44	15726.7	675.68	4221.63	1279.2
886	557.6	19780.7	450.18	14932.9	247.64	12677.5	383.76	22917.5	533	9777.6	725.7	3401.37	2177.92	1825.11	642.88	676.62	1716.26	1038.24	290.28	17451.6	353.42	31984.5	619.92	35753.8	765.88	35839.4	309.96	10771.7	646.98	3316.95	1138.16	1847.79	2639.58	1888.74	1662.14	591.57	505.12	23056.7	720.78	24643.1	246.82	22652.9	184.5	17009.4	653.54	11627.9	1626.88	4801.23	1663.78
887	536.28	30725.7	578.92	24267	319.8	24648.8	126.28	24626.7	623.2	7190.82	847.06	2898.63	498.56	1940.4	1384.98	263.34	2123.8	443.52	213.2	22507.4	203.36	26337.8	219.76	23328.9	667.48	42613.2	748.66	28717.3	1101.26	4673.34	274.7	701.19	733.08	302.4	3331.66	590.94	1069.28	39729.7	268.14	12728.5	957.76	39951.4	466.58	26348.5	134.48	18578.7	417.38	7519.68	624.02
888	565.8	35266.8	687.98	30839.1	405.08	21910.1	514.14	22395.9	8.2	5588.1	925.78	3282.3	2524.78	1147.86	5348.04	487.62	1903.22	495.18	610.08	23098.3	991.38	55154.6	441.16	34877.4	629.76	18638.6	694.54	19982.3	465.76	3505.95	1719.54	975.24	30.34	755.37	1685.1	999.18	548.58	30045.3	151.7	23742.2	281.26	26003.9	208.28	30940.6	259.94	12785.8	783.1	8011.71	1216.06
889	572.36	18592.6	337.84	28956.7	656.82	38557.3	587.12	21688.4	581.38	15561.6	2004.9	1277.01	649.44	1418.76	1945.86	1270.08	1357.92	660.87	549.4	30250.1	198.44	33262.7	1252.96	43097	275.52	15859	378.02	9456.93	1581.78	4063.5	1620.32	1466.01	1638.36	686.7	3894.18	473.13	383.76	16549.5	15.58	29156.4	1033.2	22553.4	861	34126.5	725.7	9983.61	580.56	4054.05	1308.72
890	235.34	21457.8	284.54	19313.9	470.68	31358.2	335.38	17929.8	540.38	5202.54	1441.56	4505.76	2595.3	735.84	5126.64	403.2	2961.02	581.49	520.7	25107.4	605.16	47071.7	354.24	38705.9	354.24	19130.6	434.6	5538.33	1611.3	2828.7	1781.86	1571.85	1597.36	321.93	1221.8	431.55	594.5	29610.6	92.66	29424.2	594.5	27446.6	378.02	17714.3	581.38	10747.8	707.66	3117.24	642.88
891	621.56	28608.9	676.5	19414.1	209.92	15505.6	152.52	43270.9	762.6	4301.01	1289.04	6061.86	534.64	1449.63	1513.72	770.49	3370.2	446.67	358.34	17994.7	669.94	26816.6	553.5	29208.7	218.12	28308.4	4.1	5567.94	594.5	3481.38	1289.86	2336.67	1101.26	396.27	1585.06	309.33	391.96	22353.7	477.24	21838.9	922.5	44482.4	273.06	16346.6	554.32	15419.9	467.4	20027.7	1015.98
892	274.7	15717.9	252.56	29126.2	332.92	26519.2	349.32	15143.3	865.1	6466.32	1088.14	4842.81	1756.44	1372.14	2411.62	316.26	2605.96	557.55	643.7	27720	792.94	45802.9	520.7	23927.4	706.84	23202.3	548.58	34685.3	1161.12	5287.59	875.76	1460.97	1717.08	499.59	2268.12	357.21	627.3	28998.9	544.48	21181.2	760.96	37163.1	85.28	16305.7	273.06	13273.5	600.24	2289.42	1932.74
893	513.32	26924.9	114.8	18964.3	96.76	20338.3	294.38	23575.9	550.22	10298.6	544.48	3396.33	1495.68	1614.69	1187.36	293.58	1490.76	423.36	373.1	20769.2	1311.18	89379.4	186.14	22952.2	838.04	30898.3	337.02	3720.15	740.46	7632.45	1137.34	1738.17	5507.94	395.01	1141.44	527.31	557.6	19659.8	382.12	20920.4	321.44	16833.6	549.4	31468.5	434.6	17180.7	851.16	4677.75	1234.92
894	966.78	36202.9	118.9	12170.3	699.46	18511.9	118.9	14871.8	241.08	295.47	1249.68	5109.93	1393.18	2402.82	998.76	685.44	1553.9	621.18	419.02	16643.3	258.3	30427.1	432.14	17194.6	196.8	19964.7	122.18	10965.8	1462.06	3514.77	252.56	1769.04	2186.12	473.13	1205.4	483.21	312.42	19438	322.26	3028.41	182.04	21798	199.26	28969.9	518.24	31205.2	1089.78	5074.65	2204.16
895	534.64	12341.1	1015.98	34264.4	306.68	19586.1	249.28	20451.7	464.12	18276.3	117.26	3524.85	769.98	1084.23	1586.7	547.47	1813.02	434.07	410	26079.5	847.06	32394	1035.66	39504.8	329.64	21780.4	203.36	13080.1	1019.26	4081.14	2579.72	1140.3	1588.34	709.38	2250.9	1008	455.92	19317.1	303.4	23529.2	587.12	37682.2	329.64	29287.4	411.64	15353.7	1379.24	6624.45	697.82
896	562.52	19412.2	509.22	25205	325.54	21317.3	517.42	23406.4	974.98	20074.3	658.46	2317.14	583.02	1447.74	192.7	29741.7	1895.02	481.95	381.3	16271.6	353.42	16804	674.86	23774.3	95.94	25300.2	1312.82	32564.1	1507.98	6210.54	911.02	1719.27	2613.34	451.71	1463.7	2541.42	760.14	36710.1	462.48	25687.6	328.82	25027.4	536.28	28596.3	723.24	10076.2	338.66	4628.61	954.48
897	410	16839.3	375.56	35653	72.16	14876.2	387.04	23694.9	718.32	16784.5	1400.56	2392.11	1116.02	2058.84	1455.5	401.94	1608.02	552.51	837.22	40184.6	592.04	22722.8	342.76	22272.4	445.26	24793	725.7	18493	1341.52	5108.04	1100.44	1943.55	2402.6	718.2	2170.54	469.98	473.14	17342.6	505.12	20108.3	1148.82	81986.3	674.04	28709.1	414.1	14193.9	1107.82	7095.06	851.98
898	358.34	34925.3	744.56	32824.3	271.42	25998.8	52.48	16775.6	20.5	4761.54	1442.38	11166.1	1365.3	936.18	2030.32	375.48	1498.96	573.3	490.36	21180	825.74	26080.1	540.38	17657.6	219.76	13896.5	816.72	14969.4	720.78	5433.12	1430.9	2531.34	3079.1	213.57	1081.58	820.89	393.6	27488.2	503.48	21903.8	139.4	17311.8	666.66	36502.2	1261.98	18099.9	1348.08	5220.81	1289.86
899	634.68	27027.6	272.24	23887.1	82.82	2622.06	321.44	33291.1	535.46	8335.53	1346.44	4387.32	1341.52	2703.33	2835.56	714.42	952.84	483.84	493.64	20723.8	403.44	20289.2	789.66	26528.7	546.94	21162.3	219.76	10335.8	604.34	6063.12	1371.86	2808.54	905.28	214.83	801.14	200.97	282.08	26597.3	635.5	47042.1	665.02	21987	679.78	16407.7	96.76	11452.1	369	5687.01	664.2
900	165.64	19538.2	296.02	20200.9	286.18	22135.1	598.6	24003.6	434.6	17296	909.38	4846.59	1207.86	2337.93	1259.52	458.64	2169.72	418.32	557.6	24959.3	17.22	17877.5	564.98	19911.8	310.78	21339.4	774.9	12154.6	1125.86	4573.8	1625.24	987.21	909.38	309.96	5357.88	414.54	1042.22	47095	661.74	28188.1	689.62	17184.5	82.82	13808.3	575.64	15721.6	342.76	4941.09	3481.72
901	187.78	19563.4	374.74	22872.2	729.8	28168.6	432.14	29613.2	809.34	7176.96	1057.8	6197.94	1781.04	2210.04	1174.24	728.28	1283.3	534.24	7.38	16735.3	122.18	19226.3	180.4	23284.8	517.42	22403.4	579.74	20066.8	1204.58	4006.17	387.86	1161.72	1075.84	625.59	1225.08	262.71	387.86	21600.2	1002.86	36910.4	349.32	27641.9	121.36	30421.4	309.96	8328.6	660.1	3529.89	944.64
902	621.56	22647.2	720.78	23083.2	625.66	22823	692.08	27029.5	154.98	6502.23	655.18	4972.59	949.56	1847.16	1558.82	1443.96	2655.98	594.72	236.98	16917.4	751.94	24159.2	500.2	30343.9	346.04	30253.2	89.38	9177.84	466.58	6301.89	566.62	1411.2	1512.9	849.87	1716.26	395.64	1270.18	30910.3	220.58	18154.1	2186.94	120583	596.14	20114	528.08	11507.6	548.58	5532.03	1066.82
903	174.66	46111.6	552.68	15351.8	492	19315.2	245.18	22856.4	1128.32	38419.3	2723.22	3468.15	1239.02	716.31	2305.84	612.99	3020.88	630	719.96	23757.3	824.92	45412.9	416.56	28702.8	282.08	16894.1	597.78	9556.47	2169.72	1775.34	445.26	2947.77	1523.56	593.46	1604.74	940.59	500.2	26482	399.34	22169.7	405.9	20559.4	405.9	20310.6	790.48	6836.13	315.7	4868.01	2845.4
904	721.6	19155.8	257.48	17400	352.6	24137.2	645.34	29793.3	141.86	7306.74	361.62	3522.96	1656.4	1769.04	510.86	330.12	1252.96	631.89	429.68	18483.6	198.44	30526.7	250.92	15280	597.78	38732.4	522.34	14639.3	205.82	3771.81	1143.9	1729.98	1201.3	732.69	1759.72	475.65	493.64	20814.6	617.46	20471.2	404.26	33941.2	283.72	14903.9	385.4	14073.6	1389.9	7149.24	2381.28
905	211.56	17423.3	660.92	23388.1	360.8	18931.5	403.44	24036.4	449.36	8782.2	736.36	3671.64	2432.94	836.01	1241.48	707.49	1330.04	468.72	232.06	27145.4	574	31222.8	654.36	23114.1	512.5	24163	552.68	8581.86	1289.86	5368.23	1513.72	2249.73	1111.92	670.95	1587.52	352.8	1182.44	26019	368.18	29506.7	560.88	20714.4	728.16	40646.3	381.3	10872.5	536.28	4010.58	787.2
906	498.56	17614.2	598.6	28787.2	807.7	14507	168.1	23369.8	92.66	4948.65	2039.34	5183.64	2199.24	573.3	2477.22	892.08	1599.82	449.82	163.18	17439	473.96	25784.6	165.64	19015.3	427.22	21403	122.18	8300.25	874.94	4752.72	786.38	1857.87	2021.3	459.27	1435	488.25	978.26	15986.2	408.36	21476.1	619.1	17234.3	168.1	15322.9	575.64	9423.54	680.6	6808.41	1282.48
907	172.2	24241.1	447.72	36446.1	265.68	23903.5	580.56	28755.7	5.74	4970.07	2985.62	1861.65	1739.22	1858.5	2598.58	640.08	1327.58	229.32	536.28	31556.1	448.54	23206.7	696.18	32581.1	374.74	20830.3	1124.22	10699.3	1669.52	4719.33	1207.86	1770.3	1438.28	446.67	946.28	458.01	271.42	23673.5	58.22	18462.8	417.38	22797.8	578.92	25395.3	392.78	12343.6	1301.34	8931.51	734.72
908	478.88	18877.3	612.54	37888.8	464.12	28184.3	319.8	22687.6	328.82	6225.03	109.06	3975.3	2090.18	1186.92	1697.4	779.94	2824.9	481.32	658.46	25618.3	912.66	38438.2	250.1	19678.1	573.18	23798.2	513.32	11602.7	1057.8	10610.5	1416.96	4095	991.38	658.35	2277.14	847.35	232.06	20141.7	573.18	22272.4	573.18	26197.9	879.04	28248.6	591.22	19141.3	984	6432.93	1007.78
909	57.4	17611	431.32	18988.8	607.62	15584.9	982.36	36224.4	159.9	3701.25	1229.18	7362.18	1216.06	1012.41	4173.8	490.14	1040.58	418.95	633.04	23868.2	211.56	20195.9	506.76	19920.6	710.94	21924.6	382.94	10763.5	652.72	8995.14	1955.7	2147.67	1518.64	551.88	1600.64	370.44	829.02	31319.2	776.54	32657.3	342.76	20965.8	280.44	21609.6	681.42	8855.28	1068.46	4387.32	1362.84
910	453.46	11479.9	500.2	23936.8	411.64	31732.5	458.38	18716	454.28	11950.5	1749.88	5269.32	1117.66	1884.33	2923.3	485.73	1689.2	445.41	523.98	23558.2	120.54	18513.2	455.1	21915.8	666.66	22732.3	953.66	8474.76	964.32	6501.6	1859.76	1890.63	1796.62	625.59	2821.62	496.44	332.1	16646.5	820.82	35832.5	255.02	25815.5	45.92	16041.7	1530.94	4326.21	793.76	3016.44	776.54
911	211.56	15898	1075.02	36064.4	142.68	24456.6	467.4	27590.8	284.54	17446.6	485.44	6552	1320.2	2738.61	1932.74	607.32	1813.84	530.46	240.26	34862.9	557.6	26039.8	274.7	24771	366.54	35911.9	390.32	28581.8	1056.16	4003.65	2004.08	573.3	1782.68	573.93	1744.96	425.25	419.84	28830.7	71.34	17692.3	26.24	33793.8	568.26	24516.4	255.84	11318.6	1288.22	2698.92	3362
912	776.54	32909.3	724.06	23974.7	538.74	25603.2	159.9	19008.4	287	14571.9	896.26	3904.11	1945.86	297.99	2528.88	219.24	510.86	590.31	336.2	19191.7	573.18	23151.2	500.2	29051.2	695.36	54939.8	1085.68	38427.5	75.44	2560.32	1697.4	1692.81	2273.04	388.71	955.3	538.65	510.04	25301.4	510.04	24244.3	34.44	16204.2	382.12	15816.8	929.88	10741.5	1288.22	4390.47	1612.94
913	643.7	26195.4	539.56	40202.2	734.72	21718	39.36	27955.6	195.16	11103.1	1102.08	2515.59	1116.84	1780.38	1961.44	673.47	2538.72	393.75	254.2	40701.8	333.74	42806	339.48	19543.2	715.04	35519.4	200.9	15830.6	838.04	5586.84	2784.72	3162.6	4462.44	385.56	2255	200.34	549.4	24784.2	463.3	31408	327.18	19246.5	733.08	19633.3	445.26	29138.8	492	2763.18	710.94
914	868.38	28985.7	619.92	21440.8	579.74	21501.3	473.96	21776.6	512.5	13269.1	2528.88	1990.17	1936.84	1360.17	2588.74	603.54	1247.22	330.12	211.56	23473.2	428.86	38577.4	560.06	27195.8	565.8	30930.5	1049.6	18236	592.86	7147.98	947.1	1997.1	1877.8	808.29	1451.4	379.26	864.28	28970.5	805.24	23921.1	169.74	17723.2	564.16	33514.7	870.02	14558.7	370.64	3946.95	870.84
915	19.68	29522.4	546.94	28499.3	509.22	21839.6	586.3	34118.3	593.68	13408.3	856.08	3512.25	846.24	220.5	747.84	299.88	1220.16	210.42	113.98	23219.9	708.48	29653.5	892.16	44478	109.06	16719.6	734.72	20445.4	820.82	2573.55	4116.4	675.99	1387.44	360.99	1367.76	269.64	215.66	25524.4	762.6	28485.4	373.92	26297.5	507.58	18704.7	571.54	12586.8	730.62	5097.96	1202.94
916	170.56	25949.1	770.8	60483.1	579.74	26716.4	829.02	25146.4	187.78	5060.16	1453.86	4165.56	604.34	1210.86	1624.42	333.27	5161.9	443.52	464.12	31205.8	384.58	25710.9	719.96	34452.2	234.52	18728	236.16	7873.74	810.16	3737.16	1703.14	1470.42	1154.56	1779.12	1881.9	444.15	22.96	27753.4	516.6	18790.4	529.72	32475.2	577.28	16673.6	227.14	9730.98	920.86	4421.34	651.08
917	82.82	21048.9	999.58	39347.3	271.42	20193.4	605.16	24260	1286.58	9880.29	651.9	4410	3132.4	757.26	274.7	600.39	2101.66	284.76	520.7	19505.4	253.38	24127.7	466.58	19064.4	718.32	29106.6	408.36	20959.5	702.74	4006.8	481.34	5843.25	984.82	541.17	1181.62	291.69	1066	29243.3	412.46	23940.6	238.62	19116.1	647.8	36322.6	519.06	11787.9	1317.74	3966.48	1022.54
918	988.1	32571	352.6	23182.7	577.28	27238.7	281.26	20238.1	970.06	6515.46	1729.38	4276.44	1829.42	1788.57	1308.72	875.07	838.86	395.01	616.64	26913	142.68	30437.2	537.1	19534.4	298.48	14825.2	274.7	5242.86	1149.64	3081.33	1384.16	1348.2	1236.56	695.52	2341.1	199.71	210.74	15113.1	707.66	22249.7	264.86	24910.2	464.94	31106.2	612.54	8387.82	1311.18	5038.74	1111.1
919	394.42	29501.6	450.18	26498.4	548.58	16838	359.98	17946.8	509.22	8919.54	1128.32	4898.25	780.64	1396.71	2357.5	664.02	2326.34	389.97	300.12	19998.7	203.36	34459.1	616.64	32315.2	256.66	16963.4	696.18	12107.3	657.64	9548.91	1905.68	2674.98	2171.36	691.11	993.02	459.9	579.74	19737.3	642.88	27485	604.34	16380.6	714.22	35475.9	486.26	6211.8	490.36	4690.98	1734.3
920	756.04	41952.3	396.88	17340.8	714.22	42765.7	174.66	28981.3	677.32	8208.27	1124.22	3772.44	1207.04	746.55	1873.7	679.77	1375.96	609.21	540.38	38506.2	405.9	28673.8	444.44	26356.7	275.52	14464.8	501.84	12799.7	2032.78	3059.91	1585.88	926.1	891.34	543.06	1669.52	463.68	697	22063.9	588.76	27009.4	45.1	24980.8	532.18	28136.4	469.86	6934.41	1005.32	3699.99	1312.82
921	592.04	28227.8	242.72	30260.8	537.1	32862.1	131.2	20650.1	2459.18	3817.17	934.8	3845.52	844.6	1745.73	847.06	770.49	2216.46	752.85	528.9	23387.5	78.72	2363.76	760.96	32003.4	892.16	31912	509.22	14622.3	4078.68	2984.94	3379.22	3056.76	5547.3	538.65	1455.5	687.33	768.34	36820.4	1849.1	108994	304.22	20434.1	34.44	20485.1	697	15813	607.62	5281.92	514.96
922	283.72	17588.3	252.56	33739.6	246.82	24825.8	523.98	23793.2	654.36	33980.3	387.04	6220.62	2368.16	1559.88	1841.72	548.73	2093.46	376.74	825.74	28149	595.32	26936.9	359.98	30019.5	558.42	26983.5	517.42	11815.7	2236.14	2252.25	927.42	2167.2	3465.32	525.42	1313.64	439.11	707.66	22516.8	188.6	30043.4	502.66	25201.9	1104.54	31217.1	637.14	7857.99	862.64	4018.14	1062.72
923	382.94	21310.4	102.5	18697.8	836.4	29955.2	58.22	21067.2	2701.9	8306.55	952.02	3413.97	930.7	2296.35	505.12	380.52	1630.98	1013.67	738.82	33224.3	903.64	39100.3	474.78	32441.2	603.52	25722.3	415.74	4796.19	669.12	7919.1	1537.5	2685.69	1325.94	379.26	2397.68	441.63	918.4	30194.6	839.68	45951.6	523.98	29920.6	755.22	36189.7	531.36	8716.68	813.44	3659.67	1366.94
924	552.68	17129.1	567.44	36584.1	146.78	22072.1	569.08	28481	346.86	7476.84	792.12	4013.1	1787.6	1109.43	2154.14	1118.25	1573.58	452.34	180.4	15371.4	123.82	20279.7	971.7	44525.9	19.68	21434.5	632.22	26284.2	2004.08	4305.42	1969.64	1251.18	1702.32	584.64	1936.84	375.48	668.3	35582.4	522.34	32521.9	564.98	25453.3	2135.28	101773	461.66	17000.6	1250.5	6410.25	1699.86
925	355.88	20800.7	144.32	15200	579.74	14473.6	36.9	14125.2	336.2	9078.3	586.3	4466.7	1242.3	2271.78	1826.14	508.41	1121.76	398.16	419.84	27577.6	485.44	24047.7	36.9	19682.5	360.8	25599.4	496.92	13867.6	1499.78	6587.28	996.3	1438.92	1573.58	1598.94	1946.68	521.01	533	14099.4	615.82	23463.1	428.86	21380.3	565.8	36974.7	641.24	13781.9	24.6	3122.91	1235.74
926	180.4	21187.5	401.8	26635.8	292.74	18130.8	75.44	570.15	290.28	6532.47	1549.8	4726.26	2856.88	549.99	1357.92	286.02	2017.2	183.96	230.42	25793.5	271.42	25381.4	631.4	27466.1	104.14	17563.8	259.12	22085.3	911.84	2355.57	1056.16	1879.29	1229.18	382.41	1491.58	276.57	13.94	15629.7	449.36	24903.3	600.24	17277.1	295.2	18203.2	368.18	12787.7	2332.9	4097.52	1052.06
927	360.8	38481	411.64	21946.7	851.16	41442	961.86	62256	580.56	15448.2	915.94	3745.35	2124.62	1362.69	774.08	243.81	2150.04	425.88	525.62	21565.5	77.08	20277.8	1191.46	50568.8	526.44	17929.2	8.2	8147.79	898.72	4358.34	2482.14	708.75	949.56	657.09	1226.72	414.54	177.94	17307.4	209.1	17963.8	521.52	24349.5	820.82	34237.4	25.42	16080.1	447.72	4694.13	1248.86
928	464.12	23385	753.58	20867.5	486.26	31174.9	401.8	19598	794.58	16447.4	4850.3	5210.1	843.78	1677.69	2204.16	604.8	1624.42	442.89	112.34	17893.9	752.76	13977.2	302.58	24559.3	147.6	23563.9	1621.96	75802.2	745.38	3476.34	29.52	1170.54	880.68	555.03	1111.92	628.74	563.34	28788.5	605.98	16574.7	484.62	14331.9	506.76	35955.4	500.2	10365.4	920.04	2938.95	1033.2
929	824.92	35918.8	732.26	58738.1	552.68	24008.7	670.76	26249.6	339.48	6395.13	1369.4	5036.85	867.56	9468.9	1783.5	565.11	1616.22	299.25	788.84	30131.6	195.98	35851.4	337.02	21662.6	594.5	18731.8	255.84	7198.38	664.2	5707.8	1049.6	1648.71	573.18	934.29	1257.06	927.36	283.72	25448.2	656	17775.4	309.14	19477.1	666.66	33215.5	346.86	10135.4	776.54	6253.38	1783.5
930	584.66	23534.9	400.98	20044.7	920.86	41508.8	510.04	23820.9	423.12	3793.86	459.2	3822.21	1507.16	2580.48	1207.04	85.68	1291.5	235.62	21.32	18140.2	323.08	20514.7	569.08	30478.1	820	34419.4	642.06	23897.8	1174.24	4574.43	1614.58	4932.27	1453.86	1333.08	2428.84	701.82	599.42	20234.3	887.24	44401.1	417.38	29901.7	405.9	29026.6	533	15604.5	540.38	3411.45	882.32
931	184.5	22388.3	359.98	18780.9	669.12	24417.5	438.7	17538.6	199.26	9817.92	780.64	2617.02	2149.22	1421.91	913.48	465.57	863.46	1260.63	600.24	25231.5	91.84	13528	26.24	14810.7	233.7	17316.8	68.06	18866	3164.38	11200.1	687.16	2612.61	574.82	694.89	1468.62	444.78	554.32	22429.9	308.32	19587.3	659.28	29543.2	405.08	29330.3	369.82	10238.8	395.24	4621.68	2848.68
932	304.22	16681.1	719.14	37050.3	191.06	17745.2	223.04	19483.4	562.52	11069.1	1219.34	4003.65	2256.64	1236.06	688.8	560.07	1500.6	464.94	619.92	18650.5	287.82	20302.4	820.82	34155.4	425.58	23745.3	1003.68	7146.09	1313.64	7914.06	827.38	2010.33	2375.54	461.16	1269.36	219.24	113.16	11109.4	445.26	30945	348.5	26112.9	446.9	26223.8	555.96	8874.18	1342.34	7166.25	799.5
933	646.98	20163.2	399.34	19377.5	459.2	34197	294.38	25195.6	196.8	12862.1	2412.44	6372.45	1332.5	1513.26	2370.62	519.12	1801.54	664.65	343.58	16480.8	315.7	18520.1	336.2	16073.2	322.26	28617.8	261.58	11237.3	2332.08	1616.58	973.34	1259.37	2630.56	762.3	1819.58	386.19	96.76	22954.1	953.66	29512.3	121.36	18653.7	578.1	36436.1	1017.62	19655.4	1204.58	5496.75	1579.32
934	655.18	39586.1	638.78	25673.1	697	17921.6	368.18	39167.7	502.66	6202.35	554.32	2722.23	760.96	2310.21	2521.5	801.36	532.18	562.59	846.24	29139.4	311.6	25912.5	406.72	27215.4	428.04	25229.6	523.98	15882.9	1161.94	8739.99	680.6	2179.17	3129.94	707.49	1030.74	459.27	733.9	24987.7	2006.54	103876	367.36	15181.7	401.8	22000.2	323.08	21796.1	1048.78	2927.61	1066.82
935	769.16	25458.3	446.08	23506.6	160.72	14565.6	249.28	18969.9	356.7	13689.3	506.76	3665.34	1874.52	779.31	706.02	596.61	2071.32	451.08	864.28	50984	441.98	20447.9	1041.4	52624.5	237.8	15864.7	823.28	9048.06	1940.94	10654.6	801.14	1915.83	1795.8	742.77	1972.1	531.72	1039.76	18768.3	260.76	26385.7	123.82	20805.1	517.42	23274.7	443.62	10933.7	415.74	3709.44	543.66
936	102.5	23158.2	318.16	17018.2	813.44	23901.6	514.14	18173.6	633.04	8978.13	1381.7	4601.52	2305.02	6403.95	956.94	701.19	2056.56	260.19	365.72	12385.8	684.7	38857.8	300.12	24644.3	479.7	24153.6	465.76	8119.44	1336.6	4849.11	1507.98	1806.84	1260.34	529.83	1073.38	267.12	854.44	28659.3	571.54	23413.9	641.24	25768.9	123	15070.2	397.7	12755.6	920.04	4611.6	1982.76
937	384.58	26374.9	427.22	19925	715.04	46117.3	304.22	17129.1	520.7	5197.5	596.96	4026.96	1293.14	743.4	1218.52	283.5	3727.72	625.59	432.14	20100.8	480.52	23638.9	938.08	33410.2	187.78	23878.3	560.88	9260.37	1681	6253.38	1368.58	1311.66	1052.88	946.89	1618.68	389.34	958.58	37795	472.32	27992.2	845.42	26864.5	44.28	18449.6	633.04	26701.3	1166.86	7260.75	1202.94
938	681.42	25046.9	721.6	29101	278.8	30822.1	472.32	16014.6	360.8	5915.7	1472.72	3712.59	869.2	635.67	2680.58	807.03	1925.36	575.19	356.7	20403.2	207.46	19552.7	273.06	20999.8	510.86	19522.4	260.76	10809.5	3241.46	2323.44	999.58	1773.45	825.74	450.45	2215.64	483.21	428.04	20693.6	555.14	23579	202.54	22009.7	703.56	35948.4	221.4	12491.6	1193.1	4925.34	637.14
939	519.88	20880.7	581.38	24159.2	514.14	31304.1	561.7	33572.7	409.18	7929.18	997.94	3328.92	1389.08	859.95	1116.84	1714.23	1005.32	526.05	113.98	22758.1	478.06	23894	940.54	35079.7	309.14	15994.4	187.78	11907	905.28	5290.11	1771.2	2748.69	2104.94	429.03	595.32	576.45	570.72	23263.4	234.52	20025.2	829.02	31066.6	314.06	31386	594.5	9945.18	939.72	2965.41	813.44
940	952.84	26206.1	382.94	23464.3	744.56	23532.4	613.36	15462.1	287	10161.9	3166.02	12203.7	1466.98	1614.06	1417.78	500.22	1029.1	282.24	491.18	24420.7	494.46	22434.3	411.64	28822.5	1076.66	30252.6	947.1	32273.6	120.54	3861.9	3116	931.77	1867.96	737.1	1540.78	339.57	366.54	17717.5	256.66	29413.4	350.96	32114.2	355.06	16650.3	43.46	23030.3	1583.42	5770.17	1199.66
941	550.22	20871.9	346.86	13338.4	1275.1	46076.9	383.76	28217.1	968.42	15277.5	1179.98	6278.58	768.34	1343.16	2329.62	1229.76	1539.96	428.4	659.28	24665.1	231.24	15939	223.04	14978.9	698.64	17716.2	734.72	10075.6	2510.84	2310.21	1221.8	754.11	3490.74	204.12	1235.74	222.39	488.72	18514.4	262.4	37774.8	529.72	29374.4	454.28	20136.1	922.5	21513.9	721.6	3377.43	708.48
942	365.72	17197.1	404.26	13817.8	111.52	23901.6	107.42	10744.7	326.36	15110.5	500.2	2759.4	619.1	566.37	1395.64	972.72	2324.7	1048.32	217.3	28154.1	439.52	21592.6	168.1	33049.8	615.82	18960.5	818.36	35226.4	313.24	3871.98	906.1	1305.36	1370.22	948.78	1024.18	382.41	310.78	14417.5	555.96	35869.1	788.84	34916.5	5.74	16865.7	573.18	22675.6	1006.96	6099.03	958.58
943	393.6	33302.4	800.32	45824.3	575.64	32833.1	314.88	20271.5	396.88	20636.3	1336.6	4953.69	1410.4	2342.34	1553.08	408.24	2328.8	501.48	264.86	20061.1	829.02	33979.7	228.78	11044.5	664.2	25625.2	285.36	16780.7	3154.54	5913.81	1046.32	1925.28	1211.96	550.62	1605.56	451.08	509.22	17384.2	642.88	18617.1	532.18	28774	501.84	23555.7	361.62	20639.4	1860.58	2087.19	1488.3
944	383.76	24406.8	168.92	26755.5	517.42	18934.7	464.94	33574	460.02	10410.8	1383.34	5632.2	2107.4	1551.69	4100.82	429.03	1160.3	437.85	348.5	27483.1	629.76	32883.5	268.14	16381.9	254.2	12036.2	482.98	14220.4	710.94	5724.81	635.5	1650.6	1175.06	709.38	1768.74	269.01	293.56	19954	134.48	13880.8	374.74	22007.2	728.16	29503.5	671.58	21593.9	1752.34	6112.89	727.34
945	387.04	25563.5	458.38	25016.7	505.12	35920.7	701.1	18246.1	1338.24	10415.8	646.16	5225.85	748.66	1775.97	1087.32	720.09	505.94	182.07	542.02	29170.3	505.12	20092	609.26	41632.9	396.06	19885.9	328	16521.8	1160.3	3330.18	956.12	1341.9	1366.12	784.98	1891.74	381.78	43.46	20173.9	419.84	28523.2	268.96	18954.2	363.26	33269	2011.46	3923.01	780.64	5468.4	921.68
946	341.12	11180.6	912.66	40539.9	411.64	40158.7	195.98	25043.1	1530.94	8146.53	1438.28	6092.1	1158.66	2797.2	3134.04	550.62	1647.38	647.01	542.02	22744.9	347.68	21450.2	441.98	20612.3	486.26	23730.8	992.2	9012.78	936.44	6994.26	469.86	2313.99	928.24	936.81	1648.2	259.56	687.98	23517.9	642.88	24018.8	117.26	19685.6	566.62	29730.3	451.82	10412	1474.36	5332.32	1154.56
947	818.36	26478.3	799.5	27306.7	475.6	27253.2	204.18	17269.6	809.34	5267.43	1179.98	3754.8	2235.32	2565.99	1255.42	559.44	502.66	294.84	167.28	21992.7	422.3	20292.9	249.28	16852.5	578.92	18215.2	372.28	12762.5	579.74	3315.06	1569.48	2172.87	1396.46	751.59	791.3	198.45	784.74	22354.3	927.42	32148.3	213.2	25603.8	352.6	18953.6	241.9	21613.4	842.96	4476.78	1315.28
948	1088.96	52337.2	655.18	35086	348.5	24605.9	400.16	15709	484.62	8930.25	801.96	6116.04	1540.78	1302.84	2150.86	764.19	2118.88	4929.75	560.06	35722.3	259.94	20216.1	457.56	29673.6	656.82	17030.2	393.6	13485.1	502.66	3138.03	969.24	1987.02	1364.48	491.4	1155.38	469.98	661.74	25457.7	250.92	28197.5	1125.86	71098	499.38	34371.5	451	14516.5	282.08	7406.28	2437.86
949	614.18	32087.2	742.1	32326.6	482.98	21421.9	523.16	17402.5	510.86	12589.3	713.4	4049.01	2489.52	2299.5	1516.18	795.69	2537.08	804.51	921.68	26442.4	222.22	22599.4	853.62	30628.1	761.78	25630.3	641.24	13677.3	605.16	2424.24	1731.84	1841.49	2822.44	607.95	2357.5	483.21	523.98	20501.5	674.86	41881.8	191.88	27308.6	325.54	17279.6	829.02	11678.3	1934.38	1806.84	992.2
950	367.36	19514.2	560.06	30229.3	627.3	40943.1	440.34	12332.9	546.12	7892.01	990.56	4268.25	1026.64	2211.93	3028.26	160.65	3310.34	3405.78	410.82	16482.7	44.28	15623.4	222.22	17023.9	634.68	28111.9	308.32	11786.7	1031.56	4765.32	1838.44	2837.52	2037.7	620.55	1242.3	240.03	396.06	19091.5	341.12	25939.6	192.7	22058.8	494.46	34968.1	219.76	14857.3	857.72	2952.18	1425.16
951	18.86	24011.2	812.62	31279.5	454.28	23802.7	154.98	18296.5	159.9	16720.8	2037.7	1844.64	1838.44	1569.33	1623.6	432.81	1345.62	958.23	550.22	23951.3	487.08	31131.4	708.48	25392.2	530.54	33666.6	177.94	5243.49	754.4	5484.78	2529.7	2673.09	1959.8	1118.88	1386.62	441	260.76	24593.9	565.8	21072.9	499.38	26735.9	624.84	17105.8	81.18	18024.9	1182.44	4686.57	1443.2
952	398.52	27909.6	323.9	50367.9	563.34	21504.4	267.32	15078.4	246	8976.24	1189.82	6919.92	820.82	1847.16	1666.24	1025.64	1061.9	376.11	769.16	38679.5	480.52	26644.6	701.1	26211.8	444.44	28743.8	360.8	13172.7	629.76	5196.24	2095.1	1777.86	2162.34	623.07	1988.5	636.93	156.62	20636.3	186.96	13509.7	188.6	24289.7	414.92	41364.5	355.88	14473	842.14	4131.54	1377.6
953	410.82	50524.1	250.92	17861.1	254.2	24803.7	429.68	28346.2	733.08	13745.3	2119.7	1971.27	2242.7	822.78	2551.02	612.36	1379.24	514.08	1013.52	47134.7	439.52	14225.4	305.04	24747.7	624.02	18397.9	745.38	19486.5	740.46	4678.38	1002.04	2060.1	2063.94	635.67	975.8	567	509.22	24776	264.86	15862.1	597.78	28329.8	261.58	21373.4	1019.26	13147.5	1664.6	6678	851.16
954	524.8	17472.4	397.7	22363.7	579.74	20070.5	182.04	14956.8	1143.9	5997.6	1138.16	6802.74	2212.36	107.1	1076.66	1436.4	1726.92	269.01	816.72	31203.9	460.02	28184.3	635.5	23008.9	232.88	16932.5	646.16	20224.3	800.32	2530.71	907.74	827.82	1574.4	1529.64	842.96	384.3	342.76	17307.4	879.86	25273.1	289.46	17984	1115.2	53034.7	566.62	22321.5	1121.76	10585.3	1386.62
955	148.42	19876.5	221.4	12267.4	327.18	18906.9	381.3	20328.8	114.8	8389.71	761.78	173.25	830.66	1261.26	1526.84	602.28	1760.54	649.53	414.1	16665.4	438.7	22116.8	642.88	29039.8	916.76	33102.7	915.94	23436.6	615	2758.77	1938.48	1331.82	1888.46	572.67	738	282.87	336.2	23322	720.78	13465	167.28	26220	737.18	33769.9	37.72	10479.4	808.52	5043.15	1449.76
956	204.18	16101.5	988.1	24752.7	484.62	19240.8	451	28956.7	477.24	5961.06	656	4644.99	1834.34	1431.36	1278.38	785.61	2080.34	273.42	319.8	24235.5	601.88	25914.4	355.06	31654.3	159.08	27353.3	586.3	13288.6	750.3	37423.3	2442.78	2625.84	1125.04	732.06	1138.16	692.37	505.12	31726.2	482.16	29922.5	433.78	31714.8	619.92	26303.1	1317.74	4643.1	1128.32	5171.67	1175.88
957	321.44	19443.1	499.38	25588.7	255.84	21360.8	310.78	18932.8	492.82	7032.69	929.06	5934.6	804.42	1600.2	1327.58	475.65	1037.3	538.65	457.56	14267	500.2	20166.3	564.16	22675.6	660.92	20842.3	513.32	9251.55	1431.72	4285.89	316.52	2463.93	3517.8	732.69	2713.38	859.95	289.46	29258.5	1564.56	58542.8	423.94	16060.6	236.98	23127.9	92.66	16759.3	681.42	6357.96	1541.6
958	996.3	47616	434.6	27715.6	583.84	28520.1	777.36	35486.6	195.98	16424.7	794.58	2914.38	1503.88	2313.99	1271.82	483.21	1130.78	366.66	398.52	24032	576.46	25998.2	849.52	26632	323.9	25455.8	615	21619.7	4152.48	4134.69	1632.62	1890	1977.02	373.59	1886.82	284.13	258.3	31774	3312.8	105952	994.66	44796.8	480.52	18768.3	83.64	10651.4	1453.86	6047.37	1284.94
959	911.84	32833.1	210.74	14497.6	133.66	19591.1	233.7	20601	19.68	6773.13	1000.4	2320.29	827.38	1089.27	2375.54	508.41	2290.26	302.4	1127.5	34030.7	548.58	20765.4	615.82	21505.1	355.88	28260.5	161.54	5418.63	571.54	5240.97	1963.08	2846.34	943	548.1	1188.18	367.29	421.48	21626.6	642.06	18781.6	127.92	16974.1	1215.24	69329.6	982.36	8273.79	637.96	5346.18	1116.84
960	451	32411	516.6	27318.7	428.04	30364.1	180.4	29749.9	123	5591.25	2341.1	45251	2232.86	3940.02	1408.76	599.76	1220.98	338.31	349.32	26445.5	300.12	16568.4	611.72	25284.4	437.06	16683	311.6	6789.51	343.58	5554.71	665.02	624.33	1461.24	617.4	2887.22	520.38	171.38	25953.5	187.78	30206.6	451.82	30740.2	478.06	24324.3	460.84	15901.2	792.12	6346.62	1674.44
961	436.24	34027.6	195.98	26371.2	894.62	43841.7	348.5	39809.1	431.32	8113.14	1043.04	3839.22	2170.54	1271.34	1595.72	541.17	1297.24	323.82	808.52	51394.8	614.18	50274	104.96	14511.4	174.66	14911.5	164	8524.53	581.38	5596.29	1046.32	1950.48	1188.18	350.28	2366.52	472.5	451.82	30287.2	618.28	32448.2	451.82	26754.2	901.18	33925.5	567.44	18149.7	1047.14	6437.34	970.88
962	310.78	25317.8	1117.66	27608.5	357.52	23119.7	491.18	17371.6	228.78	24527.8	1649.02	6552.63	4263.18	859.95	2164.8	509.67	1895.84	646.38	841.32	35728.6	660.1	34902.6	487.08	12310.8	369.82	14660.1	624.84	12408.5	643.7	10482.6	546.12	653.31	888.88	565.74	1578.5	364.14	467.4	31256.2	705.2	32340.4	339.48	20358.4	505.94	35395.3	89.38	8722.98	867.56	5026.77	1781.86
963	496.1	18392.2	53.3	30682.3	86.92	23815.9	185.32	29066.3	1592.44	8249.22	1292.32	6725.25	751.12	1117.62	3015.96	441	1840.9	395.64	1008.6	47379.1	833.12	23257.7	458.38	17885.7	622.38	27832.1	320.62	5937.12	907.74	3750.39	670.76	1056.51	1123.4	822.15	2191.04	638.19	201.72	19538.2	378.02	22965.4	694.54	18260.6	4437.02	262143	419.02	23228.7	1036.48	5716.62	3841.7
964	916.76	35561.6	917.58	39347.9	535.46	26538.1	314.06	15485.4	915.12	11142.8	1017.62	4681.53	2335.36	2731.68	1094.7	421.47	1225.08	610.47	610.9	16402.7	491.18	33271.6	514.96	21573.7	705.2	30030.8	214.02	4580.1	805.24	4850.37	1902.4	1113.21	1887.64	687.96	2978.24	466.2	361.62	23366.1	189.42	18343.1	496.1	25897.4	425.58	19542	262.4	24345.1	624.02	3759.84	138.58
965	443.62	28108.1	526.44	16247.1	347.68	20092	305.04	21770.3	493.64	8418.69	618.28	2420.46	1287.4	1868.58	1572.76	492.66	1161.12	439.11	264.04	19739.8	902	26877.7	391.14	15993.2	485.44	15872.2	511.68	18132.7	798.68	3630.06	691.26	1377.81	2455.9	961.38	2595.3	467.46	893.8	52577.3	608.44	26674.8	282.9	28006.7	692.08	37657	248.46	7915.32	1629.34	4182.57	1272.64
966	406.72	33319.4	777.36	27013.8	273.88	8826.93	228.78	14851	677.32	9072	1509.62	3177.72	1528.48	1812.51	1227.54	378.63	1852.38	367.92	91.84	20815.2	401.8	22886.6	83.64	2942.1	401.8	25866.5	75.44	8939.7	490.36	4129.02	1188.18	2140.11	772.44	689.85	949.56	476.91	877.4	38441.3	608.44	16861.9	164	14980.8	679.78	42172.8	1102.9	4621.68	382.12	5246.01	1020.9
967	581.38	23969	980.72	40968.9	501.84	31510.1	512.5	23912.9	514.14	8053.29	753.58	4066.65	1404.66	1596.42	1239.84	320.04	4607.58	888.93	454.28	26470.1	675.68	25562.9	862.64	24343.8	523.98	19487.8	339.48	7394.31	821.64	6934.41	1224.26	965.16	2248.44	1005.48	1580.14	337.68	492.82	26089.6	537.92	31746.3	901.18	40309.9	138.58	24232.3	542.84	20984.7	1086.5	3432.87	994.66
968	657.64	24376	725.7	41181.8	57.4	23106.5	360.8	18089.2	825.74	5630.31	348.5	4433.31	1119.3	1069.11	1506.34	365.4	1948.32	396.27	775.72	47695.4	709.3	37182	208.28	28845.2	369.82	54306.6	625.66	7670.88	706.84	4398.03	1981.12	1748.88	1545.7	452.34	1974.56	540.54	240.26	23083.8	514.96	30374.2	766.7	28669.4	679.78	39776.3	131.2	12416.7	756.86	8273.16	1002.86
969	197.62	28927.7	246.82	18433.8	678.96	15223.3	447.72	26196.7	422.3	7588.35	1423.52	3494.61	946.28	2856.42	5154.52	320.67	2869.18	906.57	352.6	22835	225.5	28723.6	5.74	34536.6	555.96	22064.5	304.22	16243.9	1155.38	8002.89	1898.3	3569.58	724.88	1205.82	1252.96	493.29	396.88	35628.4	558.42	32227	475.6	24125.8	540.38	36459.4	365.72	14066.6	1000.4	3994.2	1398.92
970	385.4	21800.5	8.2	19069.5	241.9	23536.8	50.84	16649	432.96	6678.63	1200.48	12508.7	856.9	1443.33	1120.12	272.79	2286.16	458.64	542.02	23637.6	236.98	22924.4	741.28	33606.1	844.6	20078.7	460.84	9145.71	980.72	5414.85	1122.58	1673.91	2423.1	1256.22	1096.34	846.72	756.04	35040.6	547.76	41465.3	469.04	18278.2	553.5	20353.4	615	12728.5	1757.26	3468.78	1589.98
971	119.72	20446	364.08	27364.7	636.32	27296.6	283.72	10989.7	729.8	17145.4	898.72	4912.11	610.9	1445.85	1585.88	429.66	1418.6	488.88	549.4	16380.6	541.2	27617.3	228.78	33853.1	519.88	18146.5	387.04	7954.38	1107	5108.04	1325.94	3092.67	1081.58	532.98	1006.14	585.27	420.66	25942.8	537.92	17485	558.42	30979.6	247.64	14495.7	730.62	13555.1	350.14	2542.68	1006.96
972	439.52	23073.1	439.52	24822.6	265.68	26177.1	982.36	37858	310.78	12522.5	989.74	4228.56	4601.02	1350.09	2726.5	786.24	1728.56	976.5	241.08	20585.2	54.12	13727.1	784.74	29732.2	521.52	20126.6	376.38	6407.1	1015.98	627.48	2854.42	2594.34	3694.1	1185.66	1020.08	1225.35	381.3	23059.9	330.46	25174.8	813.44	27580.1	453.46	20475.6	733.9	6719.58	1307.9	8364.51	1867.14
973	706.84	20289.8	610.08	26984.8	437.06	31874.2	810.16	40836.6	1053.7	4505.76	785.56	3393.81	1632.62	1468.53	776.54	289.17	1644.1	393.12	296.02	19420.4	370.64	25535.8	625.66	40034.6	194.34	31945.4	338.66	11682.1	920.86	4026.96	622.38	1579.41	1048.78	611.1	2851.14	643.86	628.94	28729.9	578.1	29121.1	542.84	20565.7	499.38	30046.6	724.06	13105.9	1070.1	5646.69	279.62
974	416.56	43096.4	553.5	13714.5	622.38	22020.4	136.94	31677	381.3	11035.1	978.26	6401.43	764.24	1845.9	1272.64	569.52	1676.08	317.52	984	25366.3	1043.86	29872.7	324.72	29378.2	646.98	37372.9	786.38	11465.4	661.74	4278.96	517.42	1650.6	1858.94	1297.8	974.98	260.82	740.46	18755.7	710.12	35280.6	769.16	22269.9	416.56	21612.8	177.12	10454.2	542.02	4128.39	1063.54
975	0.82	20902.8	286.18	18661.9	1041.4	46012.7	85.28	21370.9	852.8	9429.21	988.92	2131.92	1406.3	1886.85	1126.68	615.51	1302.98	447.93	788.02	31114.4	532.18	19928.2	569.9	43147.4	246	23438.5	840.5	11350.1	1175.88	2707.11	653.54	1869.21	846.24	303.66	1984.4	795.06	820	21562.4	635.5	33372.4	413.28	29526.8	268.96	27852.3	91.02	17687.9	1295.6	6090.84	1168.5
976	656.82	28395.4	830.66	33018.9	914.3	51797.3	300.94	12305.2	1185.72	3998.61	803.6	3318.21	2008.18	2214.45	1950.78	869.4	1425.98	543.06	91.84	25848.9	654.36	24209	344.4	28270	555.14	29295.6	299.3	9559.62	413.28	7014.42	384.58	15467.8	2165.62	336.42	551.04	564.48	747.02	28045.1	423.12	27600.9	10.66	21191.3	607.62	34188.8	438.7	18830.1	1533.4	9578.52	2123.8
977	1083.22	37902.1	743.74	29676.8	133.66	18240.4	482.16	29518.7	505.94	21527.7	958.58	3180.24	853.62	2526.3	1377.6	1077.93	956.12	788.76	800.32	41534	678.14	45559.1	970.88	55822.4	250.1	14994	184.5	10151.2	1275.1	3297.42	1799.08	2637.18	2109.86	906.57	2480.5	889.56	623.2	20051.6	875.76	28135.8	520.7	31258.7	1061.9	36301.9	233.7	13845.5	644.52	5066.46	1499.78
978	828.2	45363.1	234.52	22753.1	296.02	20349	352.6	24406.8	1062.72	6823.53	1339.06	3284.19	1253.78	642.6	1629.34	725.76	1448.94	542.43	414.92	20722	970.06	37604.1	367.36	28674.4	475.6	27211.6	535.46	23243.2	414.1	4266.36	501.02	1449.63	1962.26	675.36	2162.34	364.77	514.96	23628.8	687.16	38084.1	455.1	17232.4	556.78	21811.9	146.78	7590.24	686.34	6531.21	1814.66
979	472.32	26777.5	326.36	24111.4	668.3	40932.4	182.86	27327.5	441.98	15323.5	885.6	5175.45	1377.6	1496.25	3375.12	659.61	2758.48	494.55	784.74	36727.1	30.34	16477	478.88	22372.6	1378.42	45962.9	723.24	11464.1	1043.86	6448.68	2036.06	1549.17	961.86	445.41	926.6	298.62	245.18	24776	605.16	17274.6	406.72	20318.1	478.06	31964.3	411.64	11520.8	642.88	5490.45	1747.42
980	839.68	41375.2	3.28	23153.8	664.2	32860.8	447.72	25513.1	1354.64	3627.54	2941.34	2029.86	563.34	1068.48	1065.18	510.93	1652.3	686.7	806.06	22123.1	79.54	19551.4	309.96	19698.2	534.64	21103.1	483.8	10553.8	573.18	3946.32	847.06	1952.37	1867.14	745.92	1658.86	652.68	701.92	41313.5	698.64	31163.6	450.18	20896.5	354.24	21323	831.48	17725.1	1162.76	6800.85	1143.08
981	705.2	29854.4	775.72	26987.9	751.94	32425.5	782.28	17565	541.2	14659.5	1380.88	5687.01	954.48	3688.02	1586.7	532.35	3036.46	395.64	1161.94	58190.6	568.26	21508.8	626.48	23383.7	679.78	30720.7	324.72	5493.6	1611.3	3186.54	902	3071.88	1087.32	1173.69	2965.12	799.47	169.74	32213.2	1513.72	68734.3	624.02	19283	504.3	20149.9	665.84	12004	938.9	6450.57	767.52
982	432.14	37537.9	355.06	28283.8	710.94	15273.7	296.84	17252.6	502.66	14450.3	1406.3	1830.15	925.78	1360.8	1149.64	1088.01	664.2	471.24	564.98	24793	132.02	34398	369	17430.8	317.34	30811.4	581.38	10741.5	2209.9	2346.12	655.18	1505.7	1407.94	435.33	1750.7	641.34	393.6	25405.4	930.7	33315	549.4	32775.8	1357.1	73308.1	863.46	12056.9	2797.02	4338.81	820.82
983	244.36	25312.8	538.74	33434.1	539.56	37849.1	41	14614.7	979.08	8080.38	1215.24	5019.84	3326.74	700.56	1246.4	510.93	864.28	269.64	840.5	39485.2	561.7	39656.6	883.14	33307.5	704.38	28305.3	314.88	7471.17	935.62	7183.26	987.28	1463.49	2307.48	511.56	1477.64	363.51	824.92	31396	518.24	19240.2	564.98	19928.2	222.22	22491	93.48	10180.8	1772.02	3167.64	693.72
984	487.9	25084.7	357.52	26397.6	174.66	30300.5	381.3	17795	455.92	12801.6	1079.94	3258.99	1379.24	1071	3685.9	599.13	5311.96	420.21	978.26	40056	498.56	30665.9	738.82	39887.2	180.4	18327.3	672.4	13030.9	675.68	30515.3	2038.52	1661.31	1470.26	917.28	775.72	744.03	653.54	17776.1	216.48	19164.6	510.04	18207.6	405.08	28890.5	212.38	5573.61	400.98	2748.69	668.3
985	576.46	37442.8	861	31420.6	726.52	30611.7	547.76	28951.7	1036.48	6026.58	352.6	3528.63	602.7	1639.89	1322.66	535.5	1964.72	403.83	592.86	25574.8	348.5	17368.5	557.6	21959.3	533	22707.7	250.1	14186.3	1005.32	6088.95	1225.08	2208.78	2736.34	491.4	2535.44	480.06	236.98	16681.1	902.82	48052	145.14	20478.8	152.52	17072.4	571.54	9174.06	1112.74	6441.75	1917.16
986	558.42	31217.1	1062.72	51328	184.5	20555	523.98	18712.9	712.58	14185.1	889.7	3343.41	1872.06	2266.74	845.42	419.58	407.54	381.78	633.86	18576.2	111.52	27490.7	683.88	29552	643.7	26584.1	210.74	6555.15	1004.5	2731.05	531.36	1954.89	1013.52	387.45	1356.28	299.25	886.42	50372.9	338.66	29087.7	34.44	19570.3	765.06	31228.5	369.82	20097	910.2	3575.88	647.8
987	618.28	36620.6	455.92	26196.7	1024.18	48014.8	22.14	20492.6	162.36	5760.09	1613.76	3622.5	1438.28	1715.49	1337.42	388.71	1077.48	412.02	271.42	18614.6	240.26	18569.9	400.98	23550.7	517.42	33438.5	322.26	8234.73	2307.48	2611.35	879.86	1835.19	1018.44	489.51	2141.02	868.77	443.62	26048	194.34	23863.8	371.46	24370.9	400.98	35145.8	496.1	10209.8	3327.56	3195.36	80.36
988	530.54	29506.7	291.92	20149.9	692.08	56240.1	396.88	40606	1417.78	14434.6	844.6	5054.49	996.3	1189.44	1997.52	473.13	1418.6	484.47	277.16	23556.3	943	38286.4	437.88	13879.5	677.32	34578.2	563.34	23073.8	1660.5	9784.53	1620.32	4828.32	3977.82	771.12	4476.38	830.97	747.84	22899.9	390.32	19216.9	626.48	27845.4	210.74	21250.5	1015.98	8572.41	622.38	4827.69	1890.1
989	485.44	21835.2	626.48	28010.4	1216.88	42642.8	300.12	25128.8	989.74	15296.4	546.94	3856.23	868.38	2583.63	1653.94	445.41	1569.48	364.14	978.26	30644.5	186.14	18963	678.14	35984.3	0	22974.2	660.92	11227.9	1002.04	5601.96	1132.42	2352.42	1257.06	645.12	877.4	351.54	503.48	29521.8	902	35825.6	127.92	18996.4	460.02	46802.7	738	18150.9	733.9	4570.02	1224.26
990	365.72	23001.3	271.42	29310.8	760.14	37313	169.74	22535.1	281.26	6100.92	1189.82	2470.86	2704.36	1516.41	1758.08	667.8	2252.54	502.74	505.12	36559.5	672.4	34651.9	492.82	28849	157.44	14657.6	527.26	9313.29	443.62	2763.81	724.06	1903.86	618.28	588.42	1423.52	337.68	627.3	17585.2	456.74	21416.2	697	33674.8	1571.12	66383.7	360.8	13434.8	1024.18	19318.3	1077.48
991	733.9	31529.6	646.16	20670.9	286.18	21847.1	268.96	17912.8	739.64	4299.75	703.56	2306.43	1845.82	8743.14	3221.78	1755.18	1401.38	521.64	589.58	26541.9	832.3	39226.3	497.74	24967.5	473.96	28087.9	668.3	17965.7	848.7	3678.57	1776.12	870.03	1566.2	472.5	941.36	372.96	484.62	21743.8	556.78	16920.5	407.54	16297.5	561.7	25274.3	273.88	10606.7	771.62	7405.02	814.26
992	351.78	24913.3	782.28	29095.3	783.1	22773.9	574	20700.5	128.74	12732.9	823.28	2373.84	829.02	5710.32	886.42	475.02	1613.76	2405.97	502.66	26107.8	350.14	23815.3	246.82	26863.2	474.78	33889.6	373.92	12471.5	635.5	3561.39	1437.46	2600.64	1187.36	916.02	1804	1057.77	581.38	30453.6	660.1	34348.2	1124.22	58115	396.88	26535	523.16	7330.05	734.72	3957.03	454.28
993	853.62	40095.7	686.34	37973.2	281.26	21649.3	211.56	11958	1070.92	18875.4	665.84	2964.15	683.88	971.46	1152.1	1170.54	1307.08	492.66	510.04	28904.4	90.2	35438.1	315.7	17717.5	316.52	40275.9	181.22	5482.89	4058.18	2099.79	1334.96	3439.8	342.76	648.9	2593.66	615.51	44.28	17879.4	1881.9	84103.7	236.16	26860.7	548.58	19456.3	275.52	18388.4	1558.82	4464.81	1473.54
994	1091.42	28835.7	678.96	19885.3	945.46	33832.3	334.56	20071.2	464.94	5256.72	1229.18	3122.28	1086.5	1353.24	1422.7	343.98	1996.7	468.09	650.26	30248.2	1070.92	29237.7	679.78	37430.8	666.66	30262.7	118.9	14265.1	446.08	4514.58	1022.54	1752.03	1198.84	595.98	1859.76	226.17	67.24	18820	395.24	23845.5	471.5	26061.2	44.28	15627.1	21.32	5429.97	2595.3	12919.4	1280.02
995	1883.54	88079	432.96	24756.5	533	22920	551.04	15530.1	105.78	12161.5	747.84	5885.46	1521.92	2142	1696.58	619.92	1274.28	304.92	681.42	27408.2	1135.7	55368.8	295.2	26247.7	610.08	25951	86.1	12572.9	881.5	2809.17	2642.04	3748.5	1066	464.94	984.82	932.4	893.8	32794	1078.3	37519.6	159.9	15910	292.74	12671.8	712.58	8422.47	825.74	8486.1	1051.24
996	774.08	31009.2	504.3	29688.8	235.34	20049.1	122.18	12348.6	473.14	7240.59	300.94	3420.9	1825.32	3111.57	2031.96	636.93	764.24	374.85	476.42	27660.2	396.06	22812.9	582.2	16036.6	469.04	25315.3	433.78	11410.6	652.72	4622.94	1191.46	5411.07	949.56	426.51	1122.58	452.34	437.88	27417	177.12	25604.5	321.44	36614.3	400.16	33248.9	238.62	26531.2	328	8695.26	1312
997	585.48	22911.8	963.5	18142.7	294.38	26575.3	361.62	21486.2	1116.02	4011.21	4562.48	3745.35	611.72	678.51	1011.88	415.17	2382.1	483.21	613.36	29791.4	378.84	31569.3	772.44	47277.1	664.2	28109.3	162.36	6767.46	1503.88	7685.37	1967.18	2682.54	1498.96	532.35	2012.28	303.03	580.56	26892.2	278.8	18746.9	670.76	35346.8	439.52	15808.6	528.08	10746.5	640.42	8458.38	1939.3
998	438.7	28619.6	154.98	22346.7	671.58	27224.8	600.24	26929.3	50.02	10563.8	1819.58	3054.87	1075.84	1885.59	2789.64	672.84	1462.88	360.99	284.54	21413.1	349.32	24009.3	99.22	20286	482.98	20584	536.28	12991.2	1523.56	10095.8	981.54	1713.6	704.38	365.4	1352.18	359.73	430.5	39135	788.02	36140.6	95.12	15919.5	174.66	33140.5	814.26	27364	1834.34	3481.38	1170.14
999	560.06	17694.2	560.88	27994.7	548.58	27452.2	478.88	31383.4	309.14	14243.7	692.08	2874.06	767.52	1881.18	1666.24	656.46	1744.14	347.76	36.08	17339.5	630.58	42367.5	252.56	15157.8	301.76	21530.9	338.66	6839.28	741.28	5954.76	1047.14	1368.36	4286.14	851.13	1284.94	504	462.48	13316.3	874.12	35521.3	321.44	26223.8	851.16	27226.7	564.16	15142	1125.86	4464.81	1243.94
1000	215.66	26041	753.58	32239.6	284.54	23717	444.44	15648.6	697	8630.37	738.82	5631.57	693.72	1379.7	1306.26	759.78	1091.42	490.14	151.7	19678.1	729.8	39296.2	480.52	26121.7	109.06	15422.4	418.2	18261.2	1922.9	2559.06	2046.72	900.27	2050	793.8	1062.72	294.84	1008.6	46046.1	421.48	18023.7	425.58	24217.8	165.64	12486.6	1134.88	49615	1277.56	5620.86	1700.68
1001	330.46	18459.6	296.02	21154.1	353.42	8212.05	315.7	26380	1260.34	11439.5	1208.68	7623.63	2396.86	2550.24	557.6	418.95	1623.6	544.95	674.86	23407	1305.44	86782.5	307.5	27414.4	148.42	22656.7	68.06	10145.5	377.2	6658.47	1144.72	3110.31	2039.34	673.47	1133.24	1239.84	54.12	16457.5	179.58	24110.7	387.86	21823.2	201.72	26788.9	736.36	4293.45	1140.62	4461.66	1257.88
1002	391.14	19407.8	214.84	35794.7	113.16	17783.6	392.78	16513.6	728.16	1811.88	673.22	5622.75	1429.26	2087.19	1705.6	731.43	1409.58	369.18	464.12	16210.5	601.88	43471.3	407.54	15838.8	909.38	38522.6	443.62	7466.13	1511.26	2793.42	1182.44	2356.83	1744.14	1084.23	1039.76	257.67	766.7	35186.1	462.48	26506.6	465.76	22669.9	23.78	18364.5	104.14	25117.5	2570.7	8170.47	1220.98
1003	1353	38675.7	445.26	25166	911.02	38895.6	104.96	15384.6	534.64	8177.4	437.06	2758.14	1519.46	1734.39	2052.46	804.51	1917.98	457.38	140.22	27886.3	1097.98	43370.5	756.86	29237.7	401.8	21069.7	573.18	14449	678.96	5197.5	2090.18	4331.88	2100.84	413.91	1612.94	1100.61	569.9	18915.1	508.4	35151.5	275.52	28754.5	846.24	37537.3	182.04	17893.9	1149.64	4076.73	610.08
1004	182.04	15634.7	599.42	17361.5	255.84	27806.9	400.98	35221.4	345.22	12919.4	740.46	1556.1	1071.74	1035.09	1635.9	636.93	1471.08	398.16	150.88	23196	314.88	29912.4	448.54	31755.2	456.74	25122.5	178.76	14112.6	710.12	7668.36	2304.2	3918.6	1490.76	350.91	1425.98	424.62	699.46	18964.9	462.48	25167.2	328.82	30333.2	162.36	23613.7	213.2	11269.4	1563.74	7121.52	1588.34
1005	635.5	23449.2	562.52	23635.1	556.78	21895.7	744.56	19641.5	446.9	11806.8	917.58	7000.56	897.08	1285.2	1936.02	739.62	1621.96	384.3	273.88	29708.3	735.54	51232.2	981.54	39246.5	341.94	15796	602.7	18965.5	813.44	3041.64	1445.66	1473.57	1892.56	616.77	850.34	476.91	28.7	16517.3	697	20137.3	496.92	22330.3	1148.82	35556.6	378.02	6839.28	677.32	16621.9	697.82
1006	292.74	25158.4	269.78	27325	520.7	18544.1	897.08	63082.5	604.34	9269.82	1454.68	3083.22	1088.14	2182.32	1599	490.77	1129.96	382.41	945.46	17520.9	551.04	33882	527.26	23757.3	357.52	25559.1	1426.8	71675.7	871.66	4621.05	781.46	1420.02	1656.4	927.99	2164.8	2433.06	286.18	19489.1	711.76	18245.4	621.56	36546.3	256.66	14620.4	487.9	14992.7	1356.28	3589.74	1339.06
1007	829.02	41874.8	646.16	16286.1	185.32	27165.6	769.98	32096.6	482.16	9258.48	1740.04	6074.46	4583.8	476.28	3452.2	357.84	2488.7	394.38	255.02	19804.1	513.32	26599.9	744.56	26873.9	849.52	23752.3	250.92	9045.54	1397.28	4679.64	759.32	1165.5	1104.54	1314.81	1745.78	474.39	362.44	16935	145.96	17781.1	427.22	29140.7	391.14	31506.3	454.28	4640.58	940.54	2482.83	1111.92
1008	191.06	21212.1	253.38	21899.4	265.68	29301.3	736.36	25246	567.44	5382.09	1200.48	6689.97	3469.42	1568.07	1123.4	955.08	792.94	635.04	871.66	25643.5	580.56	31670.7	777.36	39303.8	460.02	19031	231.24	22485.3	289.46	4731.3	432.96	2454.48	1604.74	849.87	2394.4	515.34	724.06	30806.4	537.92	28822.5	378.84	27402.5	618.28	25683.2	911.84	30201.6	2250.08	3323.25	1521.1
1009	969.24	40567.6	282.08	19089	431.32	30323.2	173.84	19186	831.48	8443.89	1453.04	3205.44	1302.98	1077.93	2348.48	737.73	4126.24	556.29	752.76	25181.1	270.6	19981.1	233.7	17221.7	227.96	20113.4	292.74	6390.72	1313.64	2920.68	1944.22	2454.48	1443.2	643.86	979.08	449.19	11.48	23923	743.74	32925.1	209.1	17471.8	734.72	22744.3	814.26	10306.8	1216.06	3415.86	4033.58
1010	253.38	28110	287	17619.8	975.8	42824.9	492	17960.7	580.56	13150.6	1325.12	3633.21	751.94	471.87	1240.66	941.22	2159.88	425.25	314.06	19200.5	627.3	23456.8	320.62	14926	414.92	26795.8	500.2	8275.05	823.28	2865.87	1436.64	3035.34	3630.96	126	1556.36	471.87	815.08	39550.1	1223.44	37441.5	236.98	20783.1	666.66	36141.8	461.66	20002.5	633.04	3487.05	1074.2
1011	533.82	20246.3	593.68	19703.2	170.56	22984.3	427.22	14743.9	279.62	6468.84	1271	2414.16	506.76	1523.97	1878.62	512.19	2159.88	810.18	421.48	29159.5	687.98	55751.8	227.14	20922.9	252.56	30050.4	330.46	9926.28	835.58	5526.99	1170.14	873.81	822.46	921.69	1209.5	199.08	464.12	24914.6	154.16	23362.3	509.22	29651.6	770.8	34771	520.7	12499.2	1486.66	7314.93	1589.98
1012	287	17023.2	413.28	24210.9	420.66	32622	343.58	19279.9	43.46	28768.9	642.06	3920.49	2857.7	1123.92	2464.92	100.17	1192.28	446.67	353.42	27998.5	652.72	29599.3	787.2	27334.4	364.08	22539.5	546.94	8425.62	1066	3207.33	1228.36	1632.96	1605.56	967.68	1610.48	510.3	249.28	16615.6	840.5	37001.8	481.34	16727.1	879.04	32357.4	678.14	22969.8	131.2	3390.03	1849.92
1013	580.56	34336.3	488.72	25260.5	100.04	21386.6	580.56	39228.2	400.16	9237.06	692.08	6832.35	1789.24	1227.24	1658.04	482.58	2185.3	548.73	154.98	23235.7	780.64	31706	265.68	19679.3	637.96	36067.5	758.5	19354.2	2271.4	12942.1	915.94	1464.12	1019.26	552.51	1097.16	550.62	1498.96	80764.1	760.96	25583.7	382.12	33369.2	37.72	19283.7	860.18	8605.8	775.72	6330.87	1582.6
1014	114.8	21043.3	605.16	23640.8	514.96	20526.7	414.92	26329	122.18	7290.99	889.7	3341.52	1235.74	1386	1590.8	661.5	1576.86	761.04	415.74	20203.5	494.46	30285.4	502.66	20607.3	225.5	16704.4	289.46	21848.4	204.18	2352.42	560.06	301.14	601.88	460.53	1203.76	458.01	309.14	32605	947.92	43996.1	350.96	29263.5	543.66	18312.8	698.64	11078.5	1569.48	17968.9	614.18
1015	192.7	24975.1	264.86	18598.9	414.92	17118.4	662.56	23457.4	625.66	6665.4	520.7	4587.03	1117.66	889.56	2186.94	696.15	1120.94	280.98	118.08	1326.15	127.1	18588.8	846.24	42749.3	376.38	38421.2	2314.86	6865.74	332.92	3321.36	1896.66	794.43	1480.92	515.34	1441.56	594.09	903.64	31944.2	619.1	22664.2	578.1	29206.2	132.02	22453.8	1007.78	61307.8	702.74	4122.09	2233.68
1016	963.5	29821.7	246	15442.6	153.34	22654.2	529.72	29645.3	219.76	16913	783.92	6150.69	760.96	2194.29	2068.04	796.32	2350.12	607.95	591.22	17289.1	211.56	21291.5	174.66	14713.6	767.52	30570.1	1510.44	62424.2	1778.58	4949.28	907.74	1664.46	1208.68	635.67	2491.16	436.59	366.54	24951.2	1011.06	54195.1	238.62	15390.9	299.3	19510.5	591.22	18977.5	943	3817.17	942.18
1017	880.68	19348.6	262.4	11195.1	298.48	20318.8	696.18	16388.8	956.12	8426.88	1434.18	4982.67	769.98	1549.8	2075.42	859.32	3662.94	474.39	606.8	23709.4	767.52	40401.3	759.32	56403.9	305.86	24403.1	97.58	17822.1	976.62	5429.97	1269.36	2266.11	1941.76	1264.41	859.36	206.64	84.46	27016.9	512.5	17029.5	196.8	18230.9	499.38	30999.2	954.48	40767.3	1379.24	2816.73	1962.26
1018	187.78	18540.3	535.46	47457.9	675.68	30960.1	773.26	27935.5	115.62	6721.47	1883.54	7816.41	1877.8	2348.64	1143.9	1003.59	1416.14	475.65	1735.94	97793	1302.16	114038	346.04	20986.6	461.66	28814.3	159.08	10952.5	415.74	3414.6	1044.68	4198.95	803.6	1371.51	1511.26	367.29	446.08	27861.1	890.52	36255.9	902.82	21362.7	455.1	31375.3	716.68	18479.8	300.94	3802.05	349.32
1019	429.68	22609.4	285.36	23142.4	947.1	47539.2	429.68	24866.7	715.86	5307.75	363.26	3634.47	1520.28	1358.28	2654.34	907.2	1253.78	292.95	563.34	24668.9	615	29717.1	510.04	19887.8	258.3	23458.1	498.56	5784.66	978.26	6897.87	766.7	4631.76	827.38	419.58	1066	367.92	459.2	24254.4	790.48	44041.4	432.14	16940.7	268.96	32727.9	1105.36	35716	966.78	5836.32	2467.38
1020	654.36	30255.8	1215.24	77447.2	415.74	29925	381.3	18467.8	1038.12	4938.57	1472.72	6455.61	1441.56	1208.97	1341.52	713.16	16548.4	585.9	242.72	20754.7	821.64	26604.9	906.92	33386.2	531.36	30223	329.64	9029.16	1318.56	5159.7	1503.06	1547.28	1349.72	785.61	897.08	551.25	547.76	32155.8	450.18	17778	477.24	34089.9	430.5	22021	257.48	15743.1	1056.16	2381.4	1327.58
1021	681.42	16313.2	159.08	26354.8	558.42	38578.1	255.84	23237.6	220.58	14111.4	1660.5	5432.49	1175.06	1869.84	1132.42	524.16	1574.4	452.34	380.48	15540.2	1075.02	51543.4	599.42	29261	1038.94	40598.5	724.88	12156.5	895.44	4802.49	1417.78	2225.79	1911.42	886.41	1312	330.75	770.8	28699	523.98	15785.3	478.88	31123.3	745.38	48849.6	392.78	27509.6	1157.02	5528.25	1029.92
1022	403.44	24873	532.18	12133.8	473.14	27787.4	166.46	19070.7	156.62	10808.3	718.32	3866.94	1352.18	1089.27	725.7	628.74	1432.54	522.27	715.86	25894.9	356.7	15634.1	210.74	19550.2	956.94	31365.2	302.58	6298.11	1572.76	4529.7	228.78	1188.18	706.02	413.91	1849.1	359.73	50.02	16048.6	223.86	16562.1	297.66	21285.8	1143.9	33767.4	233.7	25807.3	637.96	6225.03	1084.86
1023	282.9	29609.4	492	18041.3	613.36	21668.2	439.52	17272.7	41.82	9703.26	1129.96	6105.96	2527.24	2487.87	1951.6	428.4	2498.54	728.28	653.54	25036.8	267.32	18391.6	61.5	19349.8	191.88	19719.6	405.08	10130.4	1200.48	5824.98	1521.1	3859.38	1494.86	706.23	2614.98	1348.2	1056.98	29683.7	746.2	23245.7	757.68	16615.6	598.6	23001.3	410.82	16247.1	1345.62	7689.78	469.86
1024	382.12	24651.3	791.3	40190.2	289.46	31646.2	315.7	10639.4	660.92	13677.9	998.76	6046.11	1520.28	1473.57	1297.24	511.56	1836.8	1175.58	893.8	32538.9	150.06	28666.3	813.44	41295.9	763.42	20142.4	145.14	19021.6	953.66	3652.11	1252.14	1476.09	1622.78	927.36	3956.5	326.34	241.9	22813.6	323.9	17911.5	341.12	21034.4	296.02	17578.9	109.06	12216.3	1340.7	2482.2	455.1
1025	604.34	27212.8	67.24	19742.9	576.46	21726.2	387.86	18332.4	938.9	22631.5	579.74	2804.13	1411.22	1003.59	596.14	694.89	1589.16	466.2	601.88	27032.7	810.98	31389.8	254.2	19826.1	421.48	21697.8	1341.52	8331.12	817.54	2661.75	701.1	9798.39	1319.38	733.95	1573.58	291.06	850.34	39362.4	887.24	29009	689.62	32321.5	865.92	36431	470.68	12935.8	1050.42	7747.11	1849.92
1026	671.58	17764.1	400.16	27435.2	284.54	25675.7	622.38	26662.2	487.08	7657.65	2321.42	3756.69	3043.02	485.1	4610.86	297.99	1228.36	483.21	371.46	24510.8	735.54	29095.9	501.84	35799.8	333.74	22501.7	574	16693.1	1444.02	3402.63	1867.14	3476.34	5538.28	887.67	1403.84	591.57	970.88	32490.4	148.42	24103.2	794.58	28726.1	1652.3	68796.6	1227.54	47558.1	345.22	6211.8	1466.98
1027	738	29713.3	562.52	27759.7	304.22	19869.6	584.66	42742.4	461.66	10365.4	560.88	2850.75	941.36	1213.38	971.7	355.32	2933.96	793.8	816.72	23503.4	158.26	25445.7	628.94	34671.4	637.96	42492.2	614.18	5160.33	679.78	6708.87	1185.72	1845.9	1569.48	1071.63	2577.26	461.16	454.28	33866.9	714.22	25958.5	208.28	18771.5	661.74	32962.2	320.62	14208.4	1108.64	5025.51	373.1
1028	367.36	16780.1	283.72	17123.4	785.56	37239.9	183.68	29471.4	274.7	9285.57	341.94	3104.01	1644.1	1942.92	2258.28	1518.93	1509.62	539.91	978.26	61612.7	254.2	24156.1	837.22	51245.5	564.16	38509.4	615.82	19130.6	373.1	6322.68	1576.86	1697.22	163.18	1937.25	1339.06	921.69	718.32	29251.5	468.22	15200.6	680.6	21296.5	695.36	26503.5	999.58	11302.2	1037.3	3316.32	1359.56
1029	373.92	22452.6	472.32	28341.2	155.8	20451.7	533.82	24622.9	487.9	24192	844.6	4129.65	1145.54	2416.68	1457.96	586.53	1145.54	654.57	703.56	23953.9	181.22	16440.5	635.5	20098.9	344.4	21157.9	633.04	6717.06	583.02	3534.93	946.28	627.48	1221.8	372.33	943	346.5	433.78	33769.9	1345.62	61327.3	432.96	17870.6	268.96	23892.1	412.46	12787.1	956.12	4617.27	935.62
1030	683.06	29227.6	487.08	48703.4	838.86	38663.1	492	27905.2	370.64	5387.76	1424.34	2203.11	1308.72	2233.35	1036.48	631.89	1425.16	552.51	308.32	34019.4	1316.92	3531.78	213.2	18663.8	194.34	28990.1	522.34	9471.42	859.36	5604.48	6813.38	1660.05	1219.34	379.89	1906.5	383.04	259.12	16584.8	554.32	18886.8	502.66	20573.3	741.28	38312.2	286.18	16432.3	1187.36	7096.32	1179.16
1031	328	20440.3	144.32	31704.1	538.74	10110.9	18.86	15445.7	31.16	4575.69	1290.68	2851.38	1334.14	1988.28	1517	455.49	6664.14	1156.68	673.22	21171.8	560.88	27969.5	331.28	26708.2	454.28	38051.4	580.56	12053.8	1257.88	7403.76	630.58	1470.42	4070.48	350.28	2195.14	609.84	148.42	15115	188.6	18057.7	490.36	28906.3	569.9	33048.5	757.68	5210.1	706.02	4745.79	913.48
1032	886.42	21096.8	561.7	25706.5	776.54	41690.2	494.46	14489.4	303.4	9931.95	1678.54	4511.43	1228.36	1292.13	2622.36	885.78	2036.88	791.91	154.16	18424.3	551.86	31447.7	1026.64	35834.4	642.88	25630.9	471.5	15792.2	834.76	16384.4	1083.22	2776.41	1142.26	1596.42	2893.78	754.11	504.3	21385.3	618.28	24277.7	243.54	20858	618.28	24132.8	189.42	25818.7	1184.08	6284.88	743.74
1033	660.1	22281.8	564.98	16789.5	12.3	15573	187.78	17674	460.02	6349.77	624.02	4084.29	3007.76	2553.39	2597.76	607.32	2218.92	589.68	857.72	32085.3	852.8	21825.7	892.98	27537.3	517.42	14011.8	951.2	42819.2	639.6	4627.35	1012.7	2771.37	1358.74	1176.84	1341.52	342.09	51.66	15493	406.72	23228.1	114.8	8988.21	993.84	25176.7	309.96	14265.1	1082.4	5368.23	2042.62
1034	601.06	25894.3	404.26	19626.4	852.8	36102.8	743.74	27179.5	710.94	9650.34	1020.08	5414.85	947.1	2270.52	1645.74	844.83	2241.88	482.58	331.28	17953.7	559.24	28929.6	682.24	36810.9	258.3	23890.9	270.6	13821.6	590.4	3277.89	1126.68	2683.8	1966.36	1123.29	1732.66	425.88	203.36	20997.3	334.56	21998.3	202.54	20711.2	692.08	24239.9	525.62	18644.8	903.64	7508.34	840.5
1035	640.42	21655.6	615	39537.5	461.66	26982.3	511.68	22433.7	1103.72	7222.32	826.56	3901.59	1068.46	1748.25	1927	536.76	1373.5	303.03	533.82	31812.5	332.1	26882.7	328	26664.8	689.62	32045.6	777.36	15096.1	632.22	4711.14	1460.42	3907.26	2304.2	481.32	1540.78	390.6	312.42	17000.6	280.44	18062.7	574.82	30781.2	340.3	18450.2	167.28	8720.46	312.42	3493.98	762.6
1036	419.84	24849.1	648.62	21701.6	507.58	31033.2	563.34	24607.2	271.42	6965.28	1234.92	2959.74	1224.26	1583.82	1356.28	671.58	2532.98	514.08	825.74	29848.8	875.76	28886.8	257.48	17632.4	906.1	43514.1	350.14	18573	1049.6	4248.72	1313.64	3029.67	3503.04	471.24	1732.66	403.83	175.48	29411.5	455.92	30225.5	478.06	18846.4	164.82	26179	65.6	6930.63	1069.28	6901.65	2408.34
1037	583.84	21683.3	576.46	26994.9	249.28	28411.7	238.62	25506.8	373.92	10681.7	1179.98	4264.47	1794.16	1284.57	1366.94	453.6	1164.4	987.84	865.92	28992	435.42	17202.8	506.76	12120.6	425.58	22181	822.46	29087.7	36.08	4051.53	609.26	1981.35	1176.7	408.87	1495.68	321.93	241.9	17560.6	473.14	20219.8	719.14	16919.9	111.52	17481.9	1816.3	2962.89	1276.74	3901.59	844.6
1038	661.74	31902.6	484.62	29378.8	383.76	16891.6	315.7	22572.3	887.24	25256.7	82	3199.14	1353	778.68	1266.9	805.77	1839.26	263.34	604.34	37299.8	507.58	29429.2	556.78	22397.8	200.9	22671.8	564.16	8787.87	2522.32	12578	2967.58	11300.9	1038.12	403.2	997.94	360.99	890.52	26279.8	702.74	27540.4	660.1	26435.4	797.04	35670	528.9	11369	2578.9	23421.5	1270.18
1039	416.56	20618.6	257.48	19972.9	296.02	30815.8	445.26	21976.3	523.98	8410.5	1584.24	4086.18	825.74	964.53	1298.88	396.9	3817.1	1296.54	156.62	20349.6	154.16	26884.6	467.4	23099.6	562.52	20147.4	536.28	20252.6	491.18	3279.15	1585.06	5641.65	991.38	777.42	1602.28	314.37	271.42	16250.8	889.7	41980.1	687.16	46904.8	521.52	16088.3	593.68	7077.42	2048.36	2130.66	437.88
1040	732.26	30619.3	780.64	24910.2	702.74	19529.4	205	19797.1	395.24	10144.9	515.78	2179.8	575.64	1307.25	2137.74	534.87	1434.18	682.29	455.92	26412.1	94.3	16981.7	912.66	26622.5	17.22	16801.5	487.9	11782.3	348.5	4214.07	1381.7	1636.74	813.44	1324.89	1371.04	1016.82	852.8	55226.4	357.52	18266.8	858.54	50173.2	756.04	23559.5	542.84	15580.5	15.58	2370.69	1116.84
1041	413.28	22850.7	414.92	15581.8	161.54	13060.5	788.84	28300.2	104.96	27225.4	1020.08	5377.05	734.72	1292.76	1343.98	1298.43	1128.32	360.99	505.94	29791.4	1172.6	56029.1	537.92	26741	460.02	21038.2	201.72	14428.9	452.64	9859.5	4110.66	871.92	995.48	690.48	1708.06	463.68	471.5	26444.9	77.08	19444.3	516.6	16842.4	1057.8	41169.9	291.1	27744.6	510.04	3548.16	4911.8
1042	328	16647.8	1126.68	60209.1	706.84	56770.6	238.62	10752.8	1021.72	6287.4	1463.7	8816.22	600.24	2186.1	1321.84	512.82	2004.9	441	1066.82	43153.1	193.52	22033	1756.44	57033.3	501.02	19751.8	488.72	11138.4	1198.84	8268.12	1002.86	1229.76	1773.66	398.16	2581.36	333.27	260.76	13203.5	458.38	28232.2	405.08	23783.8	402.62	26135.5	386.22	13400.1	558.42	6449.94	2481.32
1043	182.86	21049.6	165.64	18200.1	385.4	35440.6	246.82	24777.9	241.9	7594.02	758.5	4188.24	1259.52	1050.84	1152.92	370.44	1630.98	1006.11	464.94	12015.4	243.54	29458.2	660.92	21161.7	133.66	12415.4	663.38	20202.8	1396.46	10246.3	1667.88	1612.8	1103.72	607.32	1235.74	455.49	308.32	19696.9	354.24	23652.7	319.8	16792	37.72	23528	640.42	6771.87	1223.44	5538.33	525.62
1044	455.1	35289.4	697.82	26485.2	633.04	21831.4	452.64	33933.7	580.56	14290.9	1025.82	3634.47	2397.68	2636.55	3664.58	1837.08	505.12	445.41	690.44	15026.8	554.32	23165.1	1280.84	49717.7	471.5	36322	711.76	8385.93	1054.52	5658.66	77.08	1815.66	1243.12	628.11	1407.12	433.44	701.92	18603.9	868.38	45653.6	614.18	30772.3	454.28	21057.1	204.18	3774.96	1103.72	4737.6	1347.26
1045	245.18	24672.7	1028.28	36052.4	583.84	19220	404.26	17225.5	388.68	9455.04	881.5	3928.68	1347.26	886.41	1836.8	381.78	1790.06	521.64	701.1	26696.2	206.64	22157.7	1020.9	52114.9	273.06	22632.8	902.82	5367.6	1049.6	3862.53	1056.98	2589.93	1985.22	983.43	4207.42	468.72	391.96	20572.7	515.78	22683.2	266.5	24634.3	456.74	28826.3	22.96	9662.94	291.1	4178.79	1213.6
1046	223.04	20404.4	665.84	20793.8	888.06	46178.4	422.3	24302.9	878.22	8004.15	914.3	4575.69	1009.42	1166.76	2378	642.6	924.96	237.51	162.36	25441.9	823.28	35341.1	519.88	23025.2	451	36923	124.64	14025.1	850.34	4456.62	1285.76	783.09	1336.6	815.85	1441.56	282.24	849.52	21437.6	131.2	27447.2	736.36	48716	546.94	29210.6	428.04	8491.14	1190.64	3127.32	546.12
1047	983.18	19711.4	730.62	29378.2	633.86	19500.4	438.7	30473.1	948.74	22335.4	1230	2220.75	1094.7	1889.37	1502.24	690.48	2428.84	696.78	520.7	16296.2	652.72	19818.5	320.62	17999.7	361.62	25543.3	522.34	6784.47	1157.02	7943.04	1984.4	2577.33	1585.88	979.02	1354.64	697.41	656	19757.4	455.92	26003.9	703.56	23215.5	652.72	24144.1	325.54	10403.2	496.92	2926.35	1006.96
1048	759.32	27539.8	465.76	36821	947.92	27902.7	303.4	15929.5	259.12	19271.1	2729.78	187.11	1164.4	936.18	3822.02	531.72	1439.1	376.11	232.88	25212.6	449.36	26249.6	603.52	33267.8	475.6	26057.4	749.48	9511.11	610.9	3174.57	674.86	1726.83	2624.82	608.58	1553.08	301.14	282.08	17205.3	473.96	31754.5	378.84	32985.5	248.46	12826.8	399.34	9376.29	953.66	4691.61	2801.12
1049	683.06	46472.6	433.78	31424.4	1189	71878	503.48	22082.8	889.7	5568.57	313.24	3971.52	2314.04	1542.24	950.38	315	1223.44	531.72	812.62	17076.2	410.82	23539.9	628.94	28668.2	276.34	18051.4	527.26	10169.5	861	3625.02	301.76	1546.65	1143.08	779.94	637.14	390.6	851.16	27805.7	741.28	27589.6	69.7	22588.7	140.22	33584	1230.82	35655.5	1489.12	4097.52	1554.72
1050	623.2	26862.6	518.24	38396.6	349.32	28005.4	585.48	34803.7	356.7	12072.7	727.34	238.14	2405.88	2535.12	1128.32	439.74	2162.34	443.52	436.24	21271.9	540.38	38404.2	279.62	15867.2	390.32	22179.8	928.24	9031.68	1035.66	3649.59	1565.38	1152.27	1074.2	848.61	1066.82	302.4	633.86	26995.5	628.94	33463.7	257.48	25818.7	261.58	18714.8	175.48	17173.8	726.52	5031.18	360.8
1051	691.26	35363.8	296.02	20449.2	634.68	25559.7	177.94	20292.3	93.48	8823.78	974.16	4297.86	1799.9	2147.67	1703.96	664.65	807.7	661.5	605.16	23851.2	847.06	32113	237.8	22852.6	512.5	17764.7	714.22	5187.42	156.62	8481.06	1002.04	1686.51	1056.16	653.31	2580.54	262.71	1232.46	40284.1	397.7	27350.8	471.5	30737.7	214.02	14414.4	202.54	9535.05	1092.24	4998.42	510.04
1052	658.46	18155.3	742.1	34084.3	300.94	22445.6	315.7	30403.8	1763.82	4978.26	1377.6	4866.75	868.38	1874.25	1610.48	635.67	1596.54	842.31	897.9	31885.6	353.42	28600.7	283.72	19164.6	195.16	18622.8	572.36	15203.2	199.26	5496.75	802.78	1369.62	1712.98	905.94	800.32	577.71	700.28	34449	188.6	19327.8	404.26	24292.8	727.34	28902.5	632.22	8950.41	1234.92	8624.07	359.98
1053	861	38774	163.18	18369.5	716.68	37019.4	560.06	15202.5	162.36	29587.9	1166.04	3177.72	2350.94	1279.53	2089.36	630.63	2047.54	580.86	471.5	26403.3	689.62	37086.2	241.08	22907.4	564.16	29586.7	401.8	15711.6	554.32	4404.33	2811.78	788.13	1151.28	548.73	1043.04	510.93	314.06	24687.2	446.08	15532	246	26007.7	451.82	27361.5	376.38	14195.2	877.4	4441.5	525.62
1054	396.06	23597.9	300.94	26725.2	1026.64	41646.1	376.38	28199.4	464.12	18341.8	919.22	6352.29	1175.06	1502.55	1934.38	782.46	703.56	497.07	563.34	12437.5	248.46	18171.7	636.32	21675.2	410.82	34420.7	850.34	12829.3	1224.26	3749.76	2585.46	2119.95	905.28	837.27	2177.1	655.83	469.04	24231.7	521.52	29160.8	646.16	31476.7	505.12	22642.2	826.56	18312.2	1651.48	7436.52	850.34
1055	683.06	18395.4	747.84	20401.3	545.3	30730.1	147.6	18239.8	694.54	9838.08	1471.08	4660.11	1690.02	1264.41	682.24	552.51	3753.14	553.77	141.04	21710.4	27.88	29494.1	704.38	39385.1	630.58	37795.6	843.78	16816.6	1073.38	4824.54	2126.26	3129.84	892.16	543.69	904.46	420.21	838.86	22321.5	86.1	13090.1	325.54	23264.6	409.18	33080	426.4	27363.4	961.86	4610.34	1278.38
1056	212.38	19678.1	778.18	37234.9	332.1	22236.5	423.12	23343.4	968.42	4768.47	861.82	3143.7	839.68	1033.2	2125.44	533.61	1075.84	458.01	961.04	50521.6	330.46	19654.1	257.48	20764.8	568.26	33941.9	36.08	15724.8	651.9	2330.37	1289.86	4984.56	1459.6	1080.45	839.68	480.69	250.92	18273.2	99.22	14973.2	691.26	23098.3	352.6	17745.2	422.3	5876.01	894.62	5594.4	815.08
1057	676.5	28277.5	353.42	19930.1	391.96	27565	541.2	27285.3	87.74	9642.78	860.18	3881.43	1101.26	4501.98	1644.1	336.42	4535.42	473.13	66.42	13786.9	382.94	35772	309.96	3123.54	760.96	38917.6	514.14	14757.1	1027.46	7447.23	1369.4	2819.88	1968	646.38	1567.02	333.27	507.58	18088.6	861.82	26919.3	546.12	20143.6	930.7	34072.9	470.68	19536.3	706.02	6769.35	1629.34
1058	69.7	20937.4	410.82	20475	90.2	25741.2	1061.9	36689.9	157.44	8428.77	1640.82	4743.27	47.56	1088.64	1677.72	614.25	1947.5	362.88	425.58	27149.8	182.04	17381.1	40.18	16044.2	264.86	33556.3	143.5	7059.15	810.16	6295.59	1387.44	2774.52	1135.7	613.62	634.68	613.62	691.26	21584.4	318.16	19202.4	894.62	31205.8	86.92	19869.6	362.44	20029	885.6	6155.1	1398.92
1059	770.8	32646	223.04	23099.6	353.42	25363.2	425.58	19611.9	384.58	11946.7	277.16	3165.75	1311.18	901.53	1364.48	304.92	815.08	456.75	229.6	24568.7	273.88	30437.8	262.4	18419.9	320.62	29445.6	906.1	6722.1	6268.08	17075.5	803.6	1666.98	1135.7	842.31	1485.84	319.41	1138.16	24734.4	517.42	34436.4	968.42	58661.8	547.76	16620.7	164.82	18315.4	459.2	3215.52	801.96
1060	229.6	22097.2	625.66	22320.9	758.5	22058.8	168.1	16545.7	201.72	8630.37	875.76	4554.9	1287.4	1323	2047.54	1287.09	2675.66	893.97	432.96	27472.4	582.2	33424	316.52	18040.7	1034.84	32276.8	557.6	11166.8	1155.38	4719.33	1197.2	1953	1232.46	361.62	604.34	325.71	578.92	33112.8	153.34	23547.5	100.04	32506.7	296.84	17394.9	679.78	12488.5	191.06	4588.92	965.14
1061	418.2	16375.6	572.36	10772.4	631.4	19858.2	539.56	32680.6	568.26	6143.76	1304.62	1515.78	1097.98	2658.6	1243.94	381.15	722.42	296.73	555.96	17159.9	839.68	37614.8	922.5	42814.2	511.68	38225.9	129.56	13088.2	1304.62	5091.03	1027.46	1691.55	1972.92	502.74	1211.14	235.62	271.42	29471.4	455.92	29593.6	1031.56	62729.7	633.86	38008.5	117.26	11314.8	827.38	5981.85	665.84
1062	332.92	17182	451.82	22858.3	132.02	22372.6	236.98	12589.9	277.16	13661.5	1029.1	4032.63	1066	1037.61	1255.42	444.15	523.98	631.89	689.62	21745.1	625.66	41435.1	462.48	21081.1	634.68	34495.6	947.1	6726.51	1304.62	7402.5	2141.84	939.96	1134.88	319.41	2080.34	578.34	168.92	33199.1	616.64	28102.4	164	21784.1	1029.1	39641.5	147.6	13031.5	1271.82	9743.58	3091.4
1063	601.88	30383.6	555.14	19948.3	510.04	25616.4	473.14	22744.3	166.46	11844	1562.92	4225.41	3774.46	176.4	2790.46	790.65	2192.68	279.72	39.36	21270.7	758.5	39561.5	569.9	35967.3	656.82	26483.3	738.82	22446.3	774.08	5173.56	1327.58	1287.72	562.52	292.95	1523.56	486.99	1189.82	29957.1	1746.6	102963	1113.56	43187.1	439.52	15947.2	729.8	15700.9	692.08	6773.13	449.36
1064	579.74	18559.2	159.08	22073.3	504.3	23402	308.32	16314.5	1526.02	8508.15	995.48	5898.06	981.54	1934.1	1431.72	428.4	2209.08	589.05	1069.28	32043.1	119.72	34188.2	680.6	41001	393.6	27705.5	167.28	19728.4	685.52	4435.2	1967.18	410.13	1079.12	383.04	7823.62	1769.67	346.04	18719.8	280.44	29237.7	767.52	28953.5	226.32	19025.4	102.5	10230.6	719.96	5031.18	1352.18
1065	424.76	22379.5	572.36	25651.7	435.42	31619.7	508.4	18983.2	309.14	7358.4	1355.46	2005.29	2443.6	620.55	1840.08	605.43	1132.42	537.39	448.54	30560.7	656.82	28840.1	892.98	34939.2	641.24	25167.9	250.1	19531.3	1560.46	8436.96	633.86	1602.72	2871.64	774.27	947.1	117.81	464.12	18590.7	1051.24	33175.8	478.06	31215.9	354.24	24212.2	261.58	9579.78	564.16	4154.85	1498.96
1066	450.18	30454.8	573.18	25353.7	788.84	33012.6	856.9	51114.4	177.94	9569.07	1050.42	2708.37	984	100.8	828.2	435.96	1973.74	347.76	506.76	18045.7	11.48	12779.5	250.1	18969.3	600.24	28550.3	487.08	12898.6	551.86	3180.24	2617.44	1031.31	1431.72	579.6	1384.98	493.92	295.2	20933	576.46	18237.9	481.34	24684.7	340.3	26303.1	1015.16	14362.7	901.18	4830.84	2600.22
1067	620.74	23293	132.84	17334.4	205.82	24785.5	246	23332.1	1091.42	8566.74	535.46	3173.31	1257.88	745.29	1659.68	474.39	2111.5	497.07	386.22	26324.5	500.2	28296.4	569.9	39364.9	478.88	20349	568.26	11908.9	1201.3	2241.54	394.42	2296.35	1070.92	616.14	1193.92	492.03	206.64	19765	319.8	19357.4	788.84	25352.5	549.4	22220.1	11.48	15504.9	1489.94	8432.55	1457.14
1068	521.52	22729.1	469.04	21036.3	301.76	22621.4	31.98	16300.6	912.66	5867.19	2851.96	2128.14	547.76	1078.56	351.78	664.02	1613.76	334.53	286.18	21119.5	367.36	44739.4	625.66	31785.4	642.06	23766.1	676.5	9983.61	891.34	5663.07	1415.32	2310.84	1110.28	488.88	1735.12	464.94	85.28	19004.6	571.54	23965.2	286.18	20895.2	268.96	14717.4	448.54	15109.9	671.58	4488.75	1207.04
1069	503.48	26079.5	327.18	22252.2	797.86	24567.5	379.66	22724.1	9.84	8940.33	220.58	5772.06	1681.82	2381.4	2333.72	487.62	3793.32	453.6	757.68	19974.2	671.58	40093.2	578.92	25093.5	1061.08	52611.3	652.72	19522.4	1047.14	6422.85	1289.04	1914.57	775.72	580.23	1649.02	922.32	432.96	21503.2	436.24	22172.8	534.64	27062.9	530.54	30433.4	728.98	18343.1	753.58	8402.94	1110.28
1070	349.32	25581.8	369.82	28476.6	638.78	32610.1	277.16	19805.3	18.86	17340.8	1026.64	3582.18	1362.02	1008	820	396.27	1347.26	516.6	641.24	21961.8	209.92	23233.1	419.02	30764.8	821.64	31016.2	510.86	23382.4	1043.86	4329.36	815.9	2269.89	1560.46	582.75	1914.7	231.21	497.74	22295.1	191.06	16991.1	205.82	17289.1	374.74	16911.7	460.84	7798.14	495.28	4213.44	1220.98
1071	815.08	31735.6	1119.3	24977.6	610.08	26742.9	206.64	24924.1	355.06	15152.8	707.66	3222.45	1052.06	1449.63	1743.32	706.86	2534.62	323.19	132.02	21993.9	558.42	24829.6	436.24	26838.6	374.74	26909.8	833.94	4318.02	1235.74	2965.41	1227.54	1830.15	865.92	386.19	583.84	352.17	767.52	17954.4	729.8	27610.4	852.8	52555.2	306.68	37767.2	774.08	8387.19	267.32	3577.77	856.9
1072	842.96	46423.4	446.08	20859.3	534.64	22574.8	299.3	16001.4	1862.22	101654	2837.2	4133.43	1206.22	4733.19	3081.56	1287.09	1332.5	673.47	309.14	17320.6	553.5	28018	273.88	20318.1	919.22	40283.5	926.6	5526.99	479.7	4294.71	1316.92	2720.34	1843.36	455.49	2317.32	410.13	337.84	24960	370.64	24389.2	400.16	25283.2	426.4	19572.2	479.7	30798.8	1307.9	6254.64	1267.72
1073	562.52	23587.8	673.22	20780.6	659.28	14102.5	680.6	24063.5	427.22	21101.8	1543.24	6280.47	3242.28	1953	2978.24	358.47	2006.54	772.38	806.88	43189	586.3	18820	788.02	26987.9	2.46	24124.6	313.24	10895.8	802.78	5096.07	633.04	1643.67	1315.28	439.11	1234.1	736.47	255.02	14405	341.12	23661.5	526.44	21745.7	413.28	15817.4	558.42	8472.87	1730.2	7443.45	1541.6
1074	162.36	19964.7	139.4	13815.9	377.2	35796.6	815.08	30255.1	211.56	4896.99	913.48	2680.65	646.98	1024.38	1778.58	292.95	1349.72	485.1	669.12	26008.3	735.54	28521.4	499.38	22494.2	1069.28	39370.6	446.08	11638	1195.56	3429.72	1328.4	2227.68	1954.88	563.22	1224.26	485.1	362.44	20273.4	456.74	16591.1	429.68	18973.1	152.52	18209.5	1342.34	43842.3	1671.98	5174.82	749.48
1075	833.12	32071.4	250.92	17508.3	201.72	23386.2	447.72	33181.5	228.78	19985.5	201.72	2853.27	2988.08	454.86	1526.02	632.52	642.88	674.1	610.08	19422.3	709.3	38272.5	564.98	15611.4	564.98	24915.9	650.26	4442.76	837.22	4273.29	1315.28	1985.76	1328.4	497.7	1564.56	275.31	398.52	15276.2	218.94	17905.9	643.7	22688.8	552.68	28316.6	717.5	19821.1	2010.64	1937.25	1340.7
1076	582.2	24222.9	578.92	24061	298.48	21930.3	118.9	15530.8	702.74	6027.84	454.28	5229.63	856.9	377.37	1641.64	267.75	784.74	580.86	684.7	20820.9	621.56	30304.9	920.04	33842.3	387.04	14151.1	738.82	15762	264.86	2901.78	615	3694.32	1441.56	815.22	2743.72	278.46	460.02	27243.7	589.58	30518.5	172.2	18765.2	461.66	22616.4	59.86	21562.4	446.9	2659.86	440.34
1077	1101.26	31326.8	542.84	20778	359.16	19623.2	400.98	17846.6	127.92	11169.3	361.62	4609.71	1366.12	2249.1	1482.56	49.77	1590.8	408.87	528.08	25927.7	169.74	15133.9	1120.94	36666	277.16	17961.3	50.02	10368.5	1137.34	4936.68	1612.94	2021.67	2004.9	438.48	2478.04	206.64	639.6	33310	203.36	40669	181.22	17524.7	229.6	20557.5	821.64	31724.3	1150.46	3926.79	1605.56
1078	385.4	29340.4	440.34	18045.1	419.02	28744.4	316.52	26833.6	423.12	21440.8	521.52	4922.82	1029.92	1527.12	1720.36	461.16	3048.76	546.21	408.36	23581.5	586.3	15213.2	368.18	22377	273.88	21341.9	996.3	24091.2	655.18	3125.43	1358.74	1380.33	2422.28	386.82	1444.02	180.18	244.36	18442	625.66	23546.2	259.94	25496.1	53.3	13618.7	664.2	11160.5	724.06	8345.61	773.26
1079	309.14	21245.5	243.54	20915.4	601.88	17172.5	646.16	23106.5	1135.7	6879.6	1329.22	3225.6	1097.98	1573.74	2001.62	607.95	2300.92	266.49	1084.04	47954.3	339.48	28178.6	20.5	27068.6	469.04	21321.7	478.06	10267.1	446.9	4248.72	890.52	1923.39	1837.62	768.6	1548.16	500.85	305.04	22431.8	797.04	40871.2	81.18	26899.7	369.82	30138.6	205	13188.4	292.74	5532.66	1228.36
1080	512.5	30335.1	418.2	15951	1024.18	58940.9	161.54	17315.6	282.9	11128.3	1784.32	2170.98	612.54	1721.79	765.06	412.65	1079.94	339.57	410	21046.4	492.82	27341.4	338.66	15933.3	403.44	21633.6	525.62	13717	2757.66	12784	1205.4	2094.12	1831.88	210.42	2515.76	960.12	512.5	21609.6	861.82	34404.9	512.5	34624.2	314.88	23279.1	125.46	9794.61	51.66	5067.09	1236.56
1081	792.94	35510.6	473.96	26044.8	427.22	24979.5	244.36	12768.8	343.58	9332.19	570.72	3256.47	789.66	1180.62	1366.94	1553.58	1727.74	530.46	450.18	25967.3	364.9	36174.6	154.98	23880.8	656	13802	956.12	17835.9	1530.94	3718.89	4922.46	1082.34	1165.22	274.05	1849.1	492.66	538.74	21152.2	891.34	34971.3	323.08	19972.9	346.04	16126.1	715.86	9887.85	1085.68	6209.28	437.88
1082	350.96	16722.7	480.52	32971.7	220.58	20243.8	496.1	24166.8	353.42	5967.36	1175.88	2773.26	1253.78	1935.36	1806.46	921.06	3024.98	622.44	487.9	45966.1	251.74	17448.5	1172.6	40693	323.9	52119.3	203.36	13964.6	973.34	4157.37	1599	1150.38	1643.28	342.72	2889.68	543.69	1890.92	61033.8	551.04	28547.2	282.9	20162.5	353.42	34617.2	323.9	5576.76	654.36	4789.89	749.48
1083	291.92	33829.7	452.64	17461.1	385.4	31796.1	191.88	16452.4	457.56	22644.1	844.6	2250.99	3194.72	613.62	1148	519.12	1861.4	555.66	1259.52	36235.7	323.9	21231	100.86	4799.97	820.82	40425.8	403.44	9689.4	1215.24	6561.45	1252.14	2187.36	1055.34	786.24	1666.24	527.31	925.78	49663.5	220.58	21047	21.32	30547.4	619.1	30879.4	419.84	33058	724.88	3778.11	1310.36
1084	283.72	26094	674.04	33472.5	601.06	39900.4	300.94	19330.3	713.4	18957.3	1230	3839.85	1066	1411.2	1602.28	616.77	5688.34	556.92	1084.04	35411.7	137.76	18103.7	413.28	32632.7	316.52	15087.9	781.46	59435.5	890.52	4224.15	1001.22	1711.71	2290.26	381.15	1136.52	377.37	676.5	24167.4	501.84	24327.4	786.38	43604.2	653.54	27922.9	332.92	8226.54	373.92	5232.15	927.42
[truncated: 11,524 more rows]
[truncated: 113 more columns]
